# Supplementary material for: Bonobos and chimpanzees remember familiar conspecifics for decades
Source: Proc Natl Acad Sci U S A. 2023 Dec 18;120(52):e2304903120. doi: 10.1073/pnas.2304903120 (PMC10756267; doi:10.1073/pnas.2304903120)
Supplement: Supplementary file 3 — Dataset S02 (CSV) [file pnas.2304903120.sd02.csv]

Subject	Subject_Age	ParticipantDyad	TrialName	Subject_Sex	Population	Actual_Total_Trial_Number	Avatar_Sex	Fam_ID	Unfam_ID	MediaName	IngroupSum	OutgroupSum	Years_Apart	Years_Together	Trial.Sum	Raw_Differences	DLS	Species	DummyPop	Avatar_Age	AvatarDyad	Rel_Dom_Mean	Positive_Ints_Mean	Negative_Ints_Mean	Z_Transformed_TrialNum
Djanoa	23.48528405	Djanoa_Hermein	Djanoa_Her_Kal	F	Planckendael	13	F	Hermein	Kalina	Her_Kal	0.118	1.261	9.98	7.51	1.379	-1.143	-0.828861494	Bonobo	0	OldAdult	Hermein_Kalina	4	3	3	-0.362757222
Djanoa	23.48528405	Djanoa_Lomela	Djanoa_Lom_Opa	F	Planckendael	11	F	Lomela	Opala	Lom_Opa	0.543	0.576	10.4	1	1.119	-0.033	-0.029490617	Bonobo	0	YoungAdult	Lomela_Opala	2.5	3	3	-0.55954292
Djanoa	23.48528405	Djanoa_Lomela	Djanoa_Kal_Lom	F	Planckendael	3	F	Lomela	Kalina	Kal_Lom	2.29	0.384	10.4	1	2.674	1.906	0.712789828	Bonobo	0	YoungAdult	Lomela_Kalina	2.5	3	3	-1.346685714
Djanoa	23.48528405	Djanoa_Lingoye	Djanoa_Luk_Ling	F	Planckendael	16	F	Lingoye	Lukuru	Luk_Ling	0	0.126	3.39	7.42	0.126	-0.126	-1	Bonobo	0	Adolescent	Lingoye_Lukuru	2	3	4	-0.067578674
Djanoa	23.48528405	Djanoa_Lomela	Djanoa_Opa_Lom	F	Planckendael	14	F	Lomela	Opala	Opa_Lom	0.076	0.151	10.4	1	0.227	-0.075	-0.330396476	Bonobo	0	YoungAdult	Lomela_Opala	2.5	3	3	-0.264364372
Djanoa	23.48528405	Djanoa_Lingoye	Djanoa_Ling_Wak	F	Planckendael	2	F	Lingoye	Waka	Ling_Wak	0.558	0.935	3.39	7.42	1.493	-0.377	-0.252511721	Bonobo	0	Adolescent	Lingoye_Waka	2	3	4	-1.445078563
Djanoa	23.48528405	Djanoa_Lomela	Djanoa_Lom_Kal	F	Planckendael	7	F	Lomela	Kalina	Lom_Kal	0.293	2.141	10.4	1	2.434	-1.848	-0.759244043	Bonobo	0	YoungAdult	Lomela_Kalina	2.5	3	3	-0.953114317
Djanoa	23.48528405	Djanoa_Jasiri	Djanoa_Jas_Luk	F	Planckendael	4	F	Jasiri	Lukuru	Jas_Luk	0.334	1.591	9.15	2.25	1.925	-1.257	-0.652987013	Bonobo	0	Adolescent	Jasiri_Lukuru	2	3	3	-1.248292865
Djanoa	23.48528405	Djanoa_Lingoye	Djanoa_Ling_Luk	F	Planckendael	10	F	Lingoye	Lukuru	Ling_Luk	0.234	0.651	3.39	7.42	0.885	-0.417	-0.471186441	Bonobo	0	Adolescent	Lingoye_Lukuru	2	3	4	-0.657935769
Djanoa	23.48528405	Djanoa_Lingoye	Djanoa_Wak_Ling	F	Planckendael	6	F	Lingoye	Waka	Wak_Ling	0.284	0.459	3.39	7.42	0.743	-0.175	-0.235531629	Bonobo	0	Adolescent	Lingoye_Waka	2	3	4	-1.051507166
Djanoa	23.48528405	Djanoa_Jasiri	Djanoa_Luk_Jas	F	Planckendael	8	F	Jasiri	Lukuru	Luk_Jas	1.551	0.259	9.15	2.25	1.81	1.292	0.713812155	Bonobo	0	Adolescent	Jasiri_Lukuru	2	3	3	-0.854721468
Djanoa	23.48528405	Djanoa_Hermein	Djanoa_Her_Opa	F	Planckendael	5	F	Hermein	Opala	Her_Opa	2.259	0.251	9.98	7.51	2.51	2.008	0.8	Bonobo	0	OldAdult	Hermein_Opala	4	3	3	-1.149900015
Djanoa	23.48528405	Djanoa_Hermein	Djanoa_Opa_Her	F	Planckendael	1	F	Hermein	Opala	Opa_Her	1.383	0.285	9.98	7.51	1.668	1.098	0.658273381	Bonobo	0	OldAdult	Hermein_Opala	4	3	3	-1.543471412
Djanoa	23.48528405	Djanoa_Jasiri	Djanoa_Jas_Wak	F	Planckendael	15	F	Jasiri	Waka	Jas_Wak	0.143	0.093	9.15	2.25	0.236	0.05	0.211864407	Bonobo	0	Adolescent	Jasiri_Waka	2	3	3	-0.165971523
Djanoa	23.48528405	Djanoa_Hermein	Djanoa_Kal_Her	F	Planckendael	9	F	Hermein	Kalina	Kal_Her	0	0.776	9.98	7.51	0.776	-0.776	-1	Bonobo	0	OldAdult	Hermein_Kalina	4	3	3	-0.756328618
Djanoa	23.48528405	Djanoa_Jasiri	Djanoa_Wak_Jas	F	Planckendael	12	F	Jasiri	Waka	Wak_Jas	0.467	0.218	9.15	2.25	0.685	0.249	0.36350365	Bonobo	0	Adolescent	Jasiri_Waka	2	3	3	-0.461150071
Edith	22.2587269	Edith_Lyndsey	Edith_Fred_Lin	F	Edinburgh	3	F	Lyndsey	Frederike	Fred_Lin	0.226	0.417	5.91	2.65	0.643	-0.191	-0.297045101	Chimpanzee	0	OldAdult	Lyndsey_Frederike	1.5	4	3.5	-1.346685714
Edith	22.2587269	Edith_Pearl	Edith_Pearl_Bam	F	Edinburgh	1	F	Pearl	Bambari	Pearl_Bam	0.134	0.784	2.32	9.54	0.918	-0.65	-0.708061002	Chimpanzee	0	OldAdult	Pearl_Bambari	1.333333333	2	4	-1.543471412
Edith	22.2587269	Edith_Pearl	Edith_Mis_Pearl	F	Edinburgh	12	F	Pearl	Misaki	Mis_Pearl	0.508	0.167	2.32	9.54	0.675	0.341	0.505185185	Chimpanzee	0	OldAdult	Pearl_Misaki	1.333333333	2	4	-0.461150071
Edith	22.2587269	Edith_Lyndsey	Edith_Bam_Lin	F	Edinburgh	14	F	Lyndsey	Bambari	Bam_Lin	0.158	0	5.91	2.65	0.158	0.158	1	Chimpanzee	0	OldAdult	Lyndsey_Bambari	1.5	4	3.5	-0.264364372
Edith	22.2587269	Edith_Ricky	Edith_Unyo_Rick	F	Edinburgh	29	M	Ricky	Unyoro	Unyo_Rick	0.586	0	6.99	1.57	0.586	0.586	1	Chimpanzee	0	OldAdult	Ricky_Unyoro	2	4	4	1.211528366
Edith	22.2587269	Edith_Pearl	Edith_Fred_Pearl	F	Edinburgh	21	F	Pearl	Frederike	Fred_Pearl	0.967	0.426	2.32	9.54	1.393	0.541	0.388370424	Chimpanzee	0	OldAdult	Pearl_Frederike	1.333333333	2	4	0.424385572
Edith	22.2587269	Edith_Emma	Edith_Fred_Emma	F	Edinburgh	31	F	Emma	Frederike	Fred_Emma	0.909	0	3.15	5.4	0.909	0.909	1	Chimpanzee	0	OldAdult	Emma_Frederike	2.333333333	3.666666667	2.666666667	1.408314064
Edith	22.2587269	Edith_Emma	Edith_Bam_Emma	F	Edinburgh	8	F	Emma	Bambari	Bam_Emma	0.259	0	3.15	5.4	0.259	0.259	1	Chimpanzee	0	OldAdult	Emma_Bambari	2.333333333	3.666666667	2.666666667	-0.854721468
Edith	22.2587269	Edith_Pearl	Edith_Bam_Pearl	F	Edinburgh	34	F	Pearl	Bambari	Bam_Pearl	0	0.609	2.32	9.54	0.609	-0.609	-1	Chimpanzee	0	OldAdult	Pearl_Bambari	1.333333333	2	4	1.703492612
Edith	22.2587269	Edith_Lyndsey	Edith_Mis_Lin	F	Edinburgh	9	F	Lyndsey	Misaki	Mis_Lin	0.151	0.084	5.91	2.65	0.235	0.067	0.285106383	Chimpanzee	0	OldAdult	Lyndsey_Misaki	1.5	4	3.5	-0.756328618
Edith	22.2587269	Edith_Pearl	Edith_Pearl_Fred	F	Edinburgh	7	F	Pearl	Frederike	Pearl_Fred	0.084	0.251	2.32	9.54	0.335	-0.167	-0.498507463	Chimpanzee	0	OldAdult	Pearl_Frederike	1.333333333	2	4	-0.953114317
Edith	22.2587269	Edith_Emma	Edith_Emma_Bam	F	Edinburgh	22	F	Emma	Bambari	Emma_Bam	0.126	1.267	3.15	5.4	1.393	-1.141	-0.819095477	Chimpanzee	0	OldAdult	Emma_Bambari	2.333333333	3.666666667	2.666666667	0.522778421
Edith	22.2587269	Edith_Ricky	Edith_Loi_Rick	F	Edinburgh	33	M	Ricky	Loi	Loi_Rick	0.543	0.168	6.99	1.57	0.711	0.375	0.52742616	Chimpanzee	0	OldAdult	Ricky_Loi	2	4	4	1.605099763
Edith	22.2587269	Edith_Pearl	Edith_Pearl_Mis	F	Edinburgh	30	F	Pearl	Misaki	Pearl_Mis	0.542	0.451	2.32	9.54	0.993	0.091	0.09164149	Chimpanzee	0	OldAdult	Pearl_Misaki	1.333333333	2	4	1.309921215
Edith	22.2587269	Edith_Emma	Edith_Mis_Emma	F	Edinburgh	35	F	Emma	Misaki	Mis_Emma	0.917	0	3.15	5.4	0.917	0.917	1	Chimpanzee	0	OldAdult	Emma_Misaki	2.333333333	3.666666667	2.666666667	1.801885461
Edith	22.2587269	Edith_Ricky	Edith_Rick_Loi	F	Edinburgh	26	M	Ricky	Loi	Rick_Loi	0.076	0.892	6.99	1.57	0.968	-0.816	-0.842975207	Chimpanzee	0	OldAdult	Ricky_Loi	2	4	4	0.916349818
Edith	22.2587269	Edith_Kindia	Edith_Kofi_Kin	F	Edinburgh	27	M	Kindia	Kofi	Kofi_Kin	0.184	0	0.73	7.83	0.184	0.184	1	Chimpanzee	0	YoungAdult	Kindia_Kofi	3.666666667	3	3.666666667	1.014742667
Edith	22.2587269	Edith_Lyndsey	Edith_Lin_Bam	F	Edinburgh	32	F	Lyndsey	Bambari	Lin_Bam	0.635	0.933	5.91	2.65	1.568	-0.298	-0.19005102	Chimpanzee	0	OldAdult	Lyndsey_Bambari	1.5	4	3.5	1.506706913
Edith	22.2587269	Edith_Kindia	Edith_Kin_Loi	F	Edinburgh	4	M	Kindia	Loi	Kin_Loi	0.342	0.967	0.73	7.83	1.309	-0.625	-0.477463713	Chimpanzee	0	YoungAdult	Kindia_Loi	3.666666667	3	3.666666667	-1.248292865
Edith	22.2587269	Edith_Kindia	Edith_Unyo_Kin	F	Edinburgh	24	M	Kindia	Unyoro	Unyo_Kin	0.951	0.101	0.73	7.83	1.052	0.85	0.807984791	Chimpanzee	0	YoungAdult	Kindia_Unyoro	3.666666667	3	3.666666667	0.71956412
Edith	22.2587269	Edith_Emma	Edith_Emma_Mis	F	Edinburgh	2	F	Emma	Misaki	Emma_Mis	0.084	0.067	3.15	5.4	0.151	0.017	0.112582781	Chimpanzee	0	OldAdult	Emma_Misaki	2.333333333	3.666666667	2.666666667	-1.445078563
Edith	22.2587269	Edith_Emma	Edith_Emma_Fred	F	Edinburgh	13	F	Emma	Frederike	Emma_Fred	0.159	0.154	3.15	5.4	0.313	0.005	0.015974441	Chimpanzee	0	OldAdult	Emma_Frederike	2.333333333	3.666666667	2.666666667	-0.362757222
Edith	22.2587269	Edith_Ricky	Edith_Rick_Unyo	F	Edinburgh	17	M	Ricky	Unyoro	Rick_Unyo	0.235	0.318	6.99	1.57	0.553	-0.083	-0.150090416	Chimpanzee	0	OldAdult	Ricky_Unyoro	2	4	4	0.030814175
Edith	22.2587269	Edith_Kindia	Edith_Kin_Kofi	F	Edinburgh	15	M	Kindia	Kofi	Kin_Kofi	0.084	0.159	0.73	7.83	0.243	-0.075	-0.308641975	Chimpanzee	0	YoungAdult	Kindia_Kofi	3.666666667	3	3.666666667	-0.165971523
Edith	22.2587269	Edith_Bram	Edith_Bram_Unyo	F	Edinburgh	5	M	Bram	Unyoro	Bram_Unyo	0.184	0.708	8.15	3.71	0.892	-0.524	-0.587443946	Chimpanzee	0	YoungAdult	Bram_Unyoro	4	2	5	-1.149900015
Edith	22.2587269	Edith_Lyndsey	Edith_Lin_Fred	F	Edinburgh	36	F	Lyndsey	Frederike	Lin_Fred	0.151	0.709	5.91	2.65	0.86	-0.558	-0.648837209	Chimpanzee	0	OldAdult	Lyndsey_Frederike	1.5	4	3.5	1.90027831
Edith	22.2587269	Edith_Lyndsey	Edith_Lin_Mis	F	Edinburgh	23	F	Lyndsey	Misaki	Lin_Mis	0.967	1.441	5.91	2.65	2.408	-0.474	-0.196843854	Chimpanzee	0	OldAdult	Lyndsey_Misaki	1.5	4	3.5	0.621171271
Edith	22.2587269	Edith_Bram	Edith_Bram_Kofi	F	Edinburgh	25	M	Bram	Kofi	Bram_Kofi	1.559	0.725	8.15	3.71	2.284	0.834	0.365148862	Chimpanzee	0	YoungAdult	Bram_Kofi	4	2	5	0.817956969
Edith	22.2587269	Edith_Ricky	Edith_Rick_Kofi	F	Edinburgh	20	M	Ricky	Kofi	Rick_Kofi	0	0.067	6.99	1.57	0.067	-0.067	-1	Chimpanzee	0	OldAdult	Ricky_Kofi	2	4	4	0.325992723
Edith	22.2587269	Edith_Bram	Edith_Kofi_Bram	F	Edinburgh	11	M	Bram	Kofi	Kofi_Bram	0	0.485	8.15	3.71	0.485	-0.485	-1	Chimpanzee	0	YoungAdult	Bram_Kofi	4	2	5	-0.55954292
Edith	22.2587269	Edith_Kindia	Edith_Loi_Kin	F	Edinburgh	18	M	Kindia	Loi	Loi_Kin	0	0.067	0.73	7.83	0.067	-0.067	-1	Chimpanzee	0	YoungAdult	Kindia_Loi	3.666666667	3	3.666666667	0.129207024
Edith	22.2587269	Edith_Bram	Edith_Unyo_Bram	F	Edinburgh	19	M	Bram	Unyoro	Unyo_Bram	0.919	0.109	8.15	3.71	1.028	0.81	0.787937743	Chimpanzee	0	YoungAdult	Bram_Unyoro	4	2	5	0.227599874
Edith	22.2587269	Edith_Ricky	Edith_Kofi_Rick	F	Edinburgh	6	M	Ricky	Kofi	Kofi_Rick	1.493	0.084	6.99	1.57	1.577	1.409	0.893468611	Chimpanzee	0	OldAdult	Ricky_Kofi	2	4	4	-1.051507166
Edith	22.2587269	Edith_Bram	Edith_Bram_Loi	F	Edinburgh	28	M	Bram	Loi	Bram_Loi	0.084	0.434	8.15	3.71	0.518	-0.35	-0.675675676	Chimpanzee	0	YoungAdult	Bram_Loi	4	2	5	1.113135517
Edith	22.2587269	Edith_Kindia	Edith_Kin_Unyo	F	Edinburgh	10	M	Kindia	Unyoro	Kin_Unyo	0.443	0.234	0.73	7.83	0.677	0.209	0.308714919	Chimpanzee	0	YoungAdult	Kindia_Unyoro	3.666666667	3	3.666666667	-0.657935769
Edith	22.2587269	Edith_Bram	Edith_Loi_Bram	F	Edinburgh	16	M	Bram	Loi	Loi_Bram	0.118	0.101	8.15	3.71	0.219	0.017	0.077625571	Chimpanzee	0	YoungAdult	Bram_Loi	4	2	5	-0.067578674
Eva	37.59616701	Eva_Pearl	Eva_Bam_Pearl	F	Edinburgh	4	F	Pearl	Bambari	Bam_Pearl	0.143	0.159	2.32	9.54	0.302	-0.016	-0.052980132	Chimpanzee	0	OldAdult	Pearl_Bambari	1.666666667	2	4.666666667	-1.248292865
Eva	37.59616701	Eva_Bram	Eva_Unyo_Bram	F	Edinburgh	2	M	Bram	Unyoro	Unyo_Bram	1.042	0.526	8.15	3.71	1.568	0.516	0.329081633	Chimpanzee	0	YoungAdult	Bram_Unyoro	1	2	5	-1.445078563
Eva	37.59616701	Eva_Pearl	Eva_Pearl_Mis	F	Edinburgh	22	F	Pearl	Misaki	Pearl_Mis	0.134	0	2.32	9.54	0.134	0.134	1	Chimpanzee	0	OldAdult	Pearl_Misaki	1.666666667	2	4.666666667	0.522778421
Eva	37.59616701	Eva_Ricky	Eva_Rick_Kofi	F	Edinburgh	3	M	Ricky	Kofi	Rick_Kofi	0.426	0.268	6.99	1.57	0.694	0.158	0.227665706	Chimpanzee	0	OldAdult	Ricky_Kofi	2	4	5	-1.346685714
Eva	37.59616701	Eva_Bram	Eva_Bram_Loi	F	Edinburgh	25	M	Bram	Loi	Bram_Loi	0.767	0.708	8.15	3.71	1.475	0.059	0.04	Chimpanzee	0	YoungAdult	Bram_Loi	1	2	5	0.817956969
Eva	37.59616701	Eva_Bram	Eva_Kofi_Bram	F	Edinburgh	18	M	Bram	Kofi	Kofi_Bram	0.226	0.276	8.15	3.71	0.502	-0.05	-0.099601594	Chimpanzee	0	YoungAdult	Bram_Kofi	1	2	5	0.129207024
Eva	37.59616701	Eva_Pearl	Eva_Pearl_Fred	F	Edinburgh	20	F	Pearl	Frederike	Pearl_Fred	0.526	0	2.32	9.54	0.526	0.526	1	Chimpanzee	0	OldAdult	Pearl_Frederike	1.666666667	2	4.666666667	0.325992723
Eva	37.59616701	Eva_Pearl	Eva_Fred_Pearl	F	Edinburgh	27	F	Pearl	Frederike	Fred_Pearl	0.868	0.293	2.32	9.54	1.161	0.575	0.495262705	Chimpanzee	0	OldAdult	Pearl_Frederike	1.666666667	2	4.666666667	1.014742667
Eva	37.59616701	Eva_Pearl	Eva_Pearl_Bam	F	Edinburgh	30	F	Pearl	Bambari	Pearl_Bam	0.76	0.168	2.32	9.54	0.928	0.592	0.637931034	Chimpanzee	0	OldAdult	Pearl_Bambari	1.666666667	2	4.666666667	1.309921215
Eva	37.59616701	Eva_Pearl	Eva_Mis_Pearl	F	Edinburgh	11	F	Pearl	Misaki	Mis_Pearl	0.118	0	2.32	9.54	0.118	0.118	1	Chimpanzee	0	OldAdult	Pearl_Misaki	1.666666667	2	4.666666667	-0.55954292
Eva	37.59616701	Eva_Emma	Eva_Emma_Bam	F	Edinburgh	26	F	Emma	Bambari	Emma_Bam	0.592	0.151	3.15	5.4	0.743	0.441	0.593539704	Chimpanzee	0	OldAdult	Emma_Bambari	2	3.666666667	3	0.916349818
Eva	37.59616701	Eva_Kindia	Eva_Kofi_Kin	F	Edinburgh	36	M	Kindia	Kofi	Kofi_Kin	0.15	0.075	0.73	7.83	0.225	0.075	0.333333333	Chimpanzee	0	YoungAdult	Kindia_Kofi	3.666666667	2.666666667	3.333333333	1.90027831
Eva	37.59616701	Eva_Bram	Eva_Loi_Bram	F	Edinburgh	29	M	Bram	Loi	Loi_Bram	0.092	0	8.15	3.71	0.092	0.092	1	Chimpanzee	0	YoungAdult	Bram_Loi	1	2	5	1.211528366
Eva	37.59616701	Eva_Ricky	Eva_Rick_Loi	F	Edinburgh	8	M	Ricky	Loi	Rick_Loi	0.902	0	6.99	1.57	0.902	0.902	1	Chimpanzee	0	OldAdult	Ricky_Loi	2	4	5	-0.854721468
Eva	37.59616701	Eva_Kindia	Eva_Kin_Loi	F	Edinburgh	14	M	Kindia	Loi	Kin_Loi	0.626	0.076	0.73	7.83	0.702	0.55	0.783475783	Chimpanzee	0	YoungAdult	Kindia_Loi	3.666666667	2.666666667	3.333333333	-0.264364372
Eva	37.59616701	Eva_Ricky	Eva_Rick_Unyo	F	Edinburgh	34	M	Ricky	Unyoro	Rick_Unyo	0.543	0	6.99	1.57	0.543	0.543	1	Chimpanzee	0	OldAdult	Ricky_Unyoro	2	4	5	1.703492612
Eva	37.59616701	Eva_Emma	Eva_Emma_Fred	F	Edinburgh	12	F	Emma	Frederike	Emma_Fred	0.909	0	3.15	5.4	0.909	0.909	1	Chimpanzee	0	OldAdult	Emma_Frederike	2	3.666666667	3	-0.461150071
Eva	37.59616701	Eva_Lyndsey	Eva_Bam_Lin	F	Edinburgh	13	F	Lyndsey	Bambari	Bam_Lin	0.543	0.218	5.91	2.65	0.761	0.325	0.427069645	Chimpanzee	0	OldAdult	Lyndsey_Bambari	2	3	3	-0.362757222
Eva	37.59616701	Eva_Ricky	Eva_Loi_Rick	F	Edinburgh	19	M	Ricky	Loi	Loi_Rick	0	0.326	6.99	1.57	0.326	-0.326	-1	Chimpanzee	0	OldAdult	Ricky_Loi	2	4	5	0.227599874
Eva	37.59616701	Eva_Emma	Eva_Fred_Emma	F	Edinburgh	23	F	Emma	Frederike	Fred_Emma	0.65	0	3.15	5.4	0.65	0.65	1	Chimpanzee	0	OldAdult	Emma_Frederike	2	3.666666667	3	0.621171271
Eva	37.59616701	Eva_Lyndsey	Eva_Lin_Mis	F	Edinburgh	9	F	Lyndsey	Misaki	Lin_Mis	0	0.093	5.91	2.65	0.093	-0.093	-1	Chimpanzee	0	OldAdult	Lyndsey_Misaki	2	3	3	-0.756328618
Eva	37.59616701	Eva_Kindia	Eva_Kin_Unyo	F	Edinburgh	17	M	Kindia	Unyoro	Kin_Unyo	0.084	0	0.73	7.83	0.084	0.084	1	Chimpanzee	0	YoungAdult	Kindia_Unyoro	3.666666667	2.666666667	3.333333333	0.030814175
Eva	37.59616701	Eva_Kindia	Eva_Loi_Kin	F	Edinburgh	1	M	Kindia	Loi	Loi_Kin	0.917	0.376	0.73	7.83	1.293	0.541	0.418406806	Chimpanzee	0	YoungAdult	Kindia_Loi	3.666666667	2.666666667	3.333333333	-1.543471412
Eva	37.59616701	Eva_Kindia	Eva_Unyo_Kin	F	Edinburgh	7	M	Kindia	Unyoro	Unyo_Kin	0.193	0.267	0.73	7.83	0.46	-0.074	-0.160869565	Chimpanzee	0	YoungAdult	Kindia_Unyoro	3.666666667	2.666666667	3.333333333	-0.953114317
Eva	37.59616701	Eva_Lyndsey	Eva_Mis_Lin	F	Edinburgh	21	F	Lyndsey	Misaki	Mis_Lin	0.068	0	5.91	2.65	0.068	0.068	1	Chimpanzee	0	OldAdult	Lyndsey_Misaki	2	3	3	0.424385572
Eva	37.59616701	Eva_Ricky	Eva_Kofi_Rick	F	Edinburgh	16	M	Ricky	Kofi	Kofi_Rick	0.385	0.251	6.99	1.57	0.636	0.134	0.210691824	Chimpanzee	0	OldAdult	Ricky_Kofi	2	4	5	-0.067578674
Eva	37.59616701	Eva_Lyndsey	Eva_Lin_Fred	F	Edinburgh	6	F	Lyndsey	Frederike	Lin_Fred	1.425	0.167	5.91	2.65	1.592	1.258	0.790201005	Chimpanzee	0	OldAdult	Lyndsey_Frederike	2	3	3	-1.051507166
Eva	37.59616701	Eva_Lyndsey	Eva_Lin_Bam	F	Edinburgh	24	F	Lyndsey	Bambari	Lin_Bam	0	0.101	5.91	2.65	0.101	-0.101	-1	Chimpanzee	0	OldAdult	Lyndsey_Bambari	2	3	3	0.71956412
Eva	37.59616701	Eva_Bram	Eva_Bram_Kofi	F	Edinburgh	35	M	Bram	Kofi	Bram_Kofi	0.276	0.251	8.15	3.71	0.527	0.025	0.04743833	Chimpanzee	0	YoungAdult	Bram_Kofi	1	2	5	1.801885461
Eva	37.59616701	Eva_Emma	Eva_Bam_Emma	F	Edinburgh	28	F	Emma	Bambari	Bam_Emma	0.142	0	3.15	5.4	0.142	0.142	1	Chimpanzee	0	OldAdult	Emma_Bambari	2	3.666666667	3	1.113135517
Eva	37.59616701	Eva_Emma	Eva_Emma_Mis	F	Edinburgh	31	F	Emma	Misaki	Emma_Mis	0.193	2.04	3.15	5.4	2.233	-1.847	-0.827138379	Chimpanzee	0	OldAdult	Emma_Misaki	2	3.666666667	3	1.408314064
Eva	37.59616701	Eva_Ricky	Eva_Unyo_Rick	F	Edinburgh	10	M	Ricky	Unyoro	Unyo_Rick	0.226	0	6.99	1.57	0.226	0.226	1	Chimpanzee	0	OldAdult	Ricky_Unyoro	2	4	5	-0.657935769
Eva	37.59616701	Eva_Bram	Eva_Bram_Unyo	F	Edinburgh	15	M	Bram	Unyoro	Bram_Unyo	0.609	0.076	8.15	3.71	0.685	0.533	0.77810219	Chimpanzee	0	YoungAdult	Bram_Unyoro	1	2	5	-0.165971523
Eva	37.59616701	Eva_Emma	Eva_Mis_Emma	F	Edinburgh	5	F	Emma	Misaki	Mis_Emma	0	0.86	3.15	5.4	0.86	-0.86	-1	Chimpanzee	0	OldAdult	Emma_Misaki	2	3.666666667	3	-1.149900015
Eva	37.59616701	Eva_Lyndsey	Eva_Fred_Lin	F	Edinburgh	32	F	Lyndsey	Frederike	Fred_Lin	0	0.916	5.91	2.65	0.916	-0.916	-1	Chimpanzee	0	OldAdult	Lyndsey_Frederike	2	3	3	1.506706913
Frek	24.73100616	Frek_Kindia	Frek_Kin_Unyo	M	Edinburgh	25	M	Kindia	Unyoro	Kin_Unyo	0.093	0.259	0.73	7.83	0.352	-0.166	-0.471590909	Chimpanzee	0	YoungAdult	Kindia_Unyoro	4	3	3.333333333	0.817956969
Frek	24.73100616	Frek_Kindia	Frek_Kin_Loi	M	Edinburgh	21	M	Kindia	Loi	Kin_Loi	0.459	0.151	0.73	7.83	0.61	0.308	0.504918033	Chimpanzee	0	YoungAdult	Kindia_Loi	4	3	3.333333333	0.424385572
Frek	24.73100616	Frek_Emma	Frek_Mis_Emma	M	Edinburgh	2	F	Emma	Misaki	Mis_Emma	1.734	0.601	3.15	5.4	2.335	1.133	0.485224839	Chimpanzee	0	OldAdult	Emma_Misaki	3	3.333333333	3.333333333	-1.445078563
Frek	24.73100616	Frek_Lyndsey	Frek_Mis_Lin	M	Edinburgh	24	F	Lyndsey	Misaki	Mis_Lin	0.076	0.193	5.91	2.65	0.269	-0.117	-0.434944238	Chimpanzee	0	OldAdult	Lyndsey_Misaki	2.5	3.5	3.5	0.71956412
Frek	24.73100616	Frek_Emma	Frek_Emma_Bam	M	Edinburgh	8	F	Emma	Bambari	Emma_Bam	0.767	0.442	3.15	5.4	1.209	0.325	0.268817204	Chimpanzee	0	OldAdult	Emma_Bambari	3	3.333333333	3.333333333	-0.854721468
Frek	24.73100616	Frek_Emma	Frek_Bam_Emma	M	Edinburgh	33	F	Emma	Bambari	Bam_Emma	0	0.467	3.15	5.4	0.467	-0.467	-1	Chimpanzee	0	OldAdult	Emma_Bambari	3	3.333333333	3.333333333	1.605099763
Frek	24.73100616	Frek_Pearl	Frek_Fred_Pearl	M	Edinburgh	7	F	Pearl	Frederike	Fred_Pearl	0.176	0.701	2.32	9.54	0.877	-0.525	-0.598631699	Chimpanzee	0	OldAdult	Pearl_Frederike	1.666666667	2	4	-0.953114317
Frek	24.73100616	Frek_Kindia	Frek_Loi_Kin	M	Edinburgh	4	M	Kindia	Loi	Loi_Kin	1.242	0.218	0.73	7.83	1.46	1.024	0.701369863	Chimpanzee	0	YoungAdult	Kindia_Loi	4	3	3.333333333	-1.248292865
Frek	24.73100616	Frek_Pearl	Frek_Bam_Pearl	M	Edinburgh	1	F	Pearl	Bambari	Bam_Pearl	0.492	0.809	2.32	9.54	1.301	-0.317	-0.243658724	Chimpanzee	0	OldAdult	Pearl_Bambari	1.666666667	2	4	-1.543471412
Frek	24.73100616	Frek_Pearl	Frek_Pearl_Mis	M	Edinburgh	34	F	Pearl	Misaki	Pearl_Mis	0.151	0.184	2.32	9.54	0.335	-0.033	-0.098507463	Chimpanzee	0	OldAdult	Pearl_Misaki	1.666666667	2	4	1.703492612
Frek	24.73100616	Frek_Pearl	Frek_Pearl_Fred	M	Edinburgh	32	F	Pearl	Frederike	Pearl_Fred	0.226	0	2.32	9.54	0.226	0.226	1	Chimpanzee	0	OldAdult	Pearl_Frederike	1.666666667	2	4	1.506706913
Frek	24.73100616	Frek_Lyndsey	Frek_Fred_Lin	M	Edinburgh	20	F	Lyndsey	Frederike	Fred_Lin	0.168	0.076	5.91	2.65	0.244	0.092	0.37704918	Chimpanzee	0	OldAdult	Lyndsey_Frederike	2.5	3.5	3.5	0.325992723
Frek	24.73100616	Frek_Ricky	Frek_Unyo_Rick	M	Edinburgh	17	M	Ricky	Unyoro	Unyo_Rick	0.759	1.083	6.99	1.57	1.842	-0.324	-0.175895765	Chimpanzee	0	OldAdult	Ricky_Unyoro	3	3	4	0.030814175
Frek	24.73100616	Frek_Emma	Frek_Emma_Mis	M	Edinburgh	19	F	Emma	Misaki	Emma_Mis	0.101	0	3.15	5.4	0.101	0.101	1	Chimpanzee	0	OldAdult	Emma_Misaki	3	3.333333333	3.333333333	0.227599874
Frek	24.73100616	Frek_Lyndsey	Frek_Lin_Bam	M	Edinburgh	28	F	Lyndsey	Bambari	Lin_Bam	0	0.45	5.91	2.65	0.45	-0.45	-1	Chimpanzee	0	OldAdult	Lyndsey_Bambari	2.5	3.5	3.5	1.113135517
Frek	24.73100616	Frek_Pearl	Frek_Pearl_Bam	M	Edinburgh	18	F	Pearl	Bambari	Pearl_Bam	0	0.293	2.32	9.54	0.293	-0.293	-1	Chimpanzee	0	OldAdult	Pearl_Bambari	1.666666667	2	4	0.129207024
Frek	24.73100616	Frek_Pearl	Frek_Mis_Pearl	M	Edinburgh	12	F	Pearl	Misaki	Mis_Pearl	1.026	0.134	2.32	9.54	1.16	0.892	0.768965517	Chimpanzee	0	OldAdult	Pearl_Misaki	1.666666667	2	4	-0.461150071
Frek	24.73100616	Frek_Lyndsey	Frek_Bam_Lin	M	Edinburgh	14	F	Lyndsey	Bambari	Bam_Lin	0	0.967	5.91	2.65	0.967	-0.967	-1	Chimpanzee	0	OldAdult	Lyndsey_Bambari	2.5	3.5	3.5	-0.264364372
Frek	24.73100616	Frek_Emma	Frek_Emma_Fred	M	Edinburgh	13	F	Emma	Frederike	Emma_Fred	0	0.991	3.15	5.4	0.991	-0.991	-1	Chimpanzee	0	OldAdult	Emma_Frederike	3	3.333333333	3.333333333	-0.362757222
Frek	24.73100616	Frek_Kindia	Frek_Unyo_Kin	M	Edinburgh	10	M	Kindia	Unyoro	Unyo_Kin	1.982	0.218	0.73	7.83	2.2	1.764	0.801818182	Chimpanzee	0	YoungAdult	Kindia_Unyoro	4	3	3.333333333	-0.657935769
Frek	24.73100616	Frek_Ricky	Frek_Kofi_Rick	M	Edinburgh	23	M	Ricky	Kofi	Kofi_Rick	0.293	0.076	6.99	1.57	0.369	0.217	0.588075881	Chimpanzee	0	OldAdult	Ricky_Kofi	3	3	4	0.621171271
Frek	24.73100616	Frek_Kindia	Frek_Kin_Kofi	M	Edinburgh	29	M	Kindia	Kofi	Kin_Kofi	0.143	0	0.73	7.83	0.143	0.143	1	Chimpanzee	0	YoungAdult	Kindia_Kofi	4	3	3.333333333	1.211528366
Frek	24.73100616	Frek_Lyndsey	Frek_Lin_Fred	M	Edinburgh	3	F	Lyndsey	Frederike	Lin_Fred	1.083	0.284	5.91	2.65	1.367	0.799	0.584491587	Chimpanzee	0	OldAdult	Lyndsey_Frederike	2.5	3.5	3.5	-1.346685714
Frek	24.73100616	Frek_Ricky	Frek_Rick_Loi	M	Edinburgh	30	M	Ricky	Loi	Rick_Loi	0.868	0.552	6.99	1.57	1.42	0.316	0.222535211	Chimpanzee	0	OldAdult	Ricky_Loi	3	3	4	1.309921215
Frek	24.73100616	Frek_Ricky	Frek_Rick_Unyo	M	Edinburgh	36	M	Ricky	Unyoro	Rick_Unyo	0.176	0.109	6.99	1.57	0.285	0.067	0.235087719	Chimpanzee	0	OldAdult	Ricky_Unyoro	3	3	4	1.90027831
Frek	24.73100616	Frek_Ricky	Frek_Rick_Kofi	M	Edinburgh	6	M	Ricky	Kofi	Rick_Kofi	0.343	0.85	6.99	1.57	1.193	-0.507	-0.424979044	Chimpanzee	0	OldAdult	Ricky_Kofi	3	3	4	-1.051507166
Frek	24.73100616	Frek_Emma	Frek_Fred_Emma	M	Edinburgh	27	F	Emma	Frederike	Fred_Emma	0.293	0	3.15	5.4	0.293	0.293	1	Chimpanzee	0	OldAdult	Emma_Frederike	3	3.333333333	3.333333333	1.014742667
Frek	24.73100616	Frek_Ricky	Frek_Loi_Rick	M	Edinburgh	26	M	Ricky	Loi	Loi_Rick	0.5	0	6.99	1.57	0.5	0.5	1	Chimpanzee	0	OldAdult	Ricky_Loi	3	3	4	0.916349818
Frek	24.73100616	Frek_Kindia	Frek_Kofi_Kin	M	Edinburgh	15	M	Kindia	Kofi	Kofi_Kin	0.551	0.518	0.73	7.83	1.069	0.033	0.030869972	Chimpanzee	0	YoungAdult	Kindia_Kofi	4	3	3.333333333	-0.165971523
Frek	24.73100616	Frek_Lyndsey	Frek_Lin_Mis	M	Edinburgh	9	F	Lyndsey	Misaki	Lin_Mis	0.334	0	5.91	2.65	0.334	0.334	1	Chimpanzee	0	OldAdult	Lyndsey_Misaki	2.5	3.5	3.5	-0.756328618
Habari	12.64065708	Habari_Lomela	Habari_Kal_Lom	M	Planckendael	16	F	Lomela	Kalina	Kal_Lom	0.159	0.934	10.4	1	1.093	-0.775	-0.70905764	Bonobo	0	YoungAdult	Lomela_Kalina	4	3	3	-0.067578674
Habari	12.64065708	Habari_Hermein	Habari_Her_Kal	M	Planckendael	1	F	Hermein	Kalina	Her_Kal	1.158	1.042	9.98	4.09	2.2	0.116	0.052727273	Bonobo	0	OldAdult	Hermein_Kalina	5	3	4	-1.543471412
Habari	12.64065708	Habari_Hermein	Habari_Kal_Her	M	Planckendael	5	F	Hermein	Kalina	Kal_Her	0	0.268	9.98	4.09	0.268	-0.268	-1	Bonobo	0	OldAdult	Hermein_Kalina	5	3	4	-1.149900015
Habari	12.64065708	Habari_Lomela	Habari_Lom_Kal	M	Planckendael	8	F	Lomela	Kalina	Lom_Kal	0.426	0.235	10.4	1	0.661	0.191	0.288956127	Bonobo	0	YoungAdult	Lomela_Kalina	4	3	3	-0.854721468
Habari	12.64065708	Habari_Lomela	Habari_Lom_Opa	M	Planckendael	6	F	Lomela	Opala	Lom_Opa	0.276	0.601	10.4	1	0.877	-0.325	-0.370581528	Bonobo	0	YoungAdult	Lomela_Opala	4	3	3	-1.051507166
Habari	12.64065708	Habari_Lomela	Habari_Opa_Lom	M	Planckendael	3	F	Lomela	Opala	Opa_Lom	1.557	0.259	10.4	1	1.816	1.298	0.714757709	Bonobo	0	YoungAdult	Lomela_Opala	4	3	3	-1.346685714
Habari	12.64065708	Habari_Hermein	Habari_Her_Opa	M	Planckendael	15	F	Hermein	Opala	Her_Opa	0	0.384	9.98	4.09	0.384	-0.384	-1	Bonobo	0	OldAdult	Hermein_Opala	5	3	4	-0.165971523
Habari	12.64065708	Habari_Jasiri	Habari_Jas_Luk	M	Planckendael	12	F	Jasiri	Lukuru	Jas_Luk	1.217	0.226	9.15	2.25	1.443	0.991	0.686763687	Bonobo	0	Adolescent	Jasiri_Lukuru	3.5	3	3	-0.461150071
Habari	12.64065708	Habari_Hermein	Habari_Opa_Her	M	Planckendael	10	F	Hermein	Opala	Opa_Her	0	0.726	9.98	4.09	0.726	-0.726	-1	Bonobo	0	OldAdult	Hermein_Opala	5	3	4	-0.657935769
Habari	12.64065708	Habari_Lingoye	Habari_Ling_Wak	M	Planckendael	11	F	Lingoye	Waka	Ling_Wak	0.201	0.168	3.39	7.42	0.369	0.033	0.089430894	Bonobo	0	Adolescent	Lingoye_Waka	3	3	3	-0.55954292
Habari	12.64065708	Habari_Jasiri	Habari_Jas_Wak	M	Planckendael	4	F	Jasiri	Waka	Jas_Wak	0	1.666	9.15	2.25	1.666	-1.666	-1	Bonobo	0	Adolescent	Jasiri_Waka	3.5	3	3	-1.248292865
Habari	12.64065708	Habari_Lingoye	Habari_Ling_Luk	M	Planckendael	13	F	Lingoye	Lukuru	Ling_Luk	0.561	0	3.39	7.42	0.561	0.561	1	Bonobo	0	Adolescent	Lingoye_Lukuru	3	3	3	-0.362757222
Habari	12.64065708	Habari_Jasiri	Habari_Wak_Jas	M	Planckendael	7	F	Jasiri	Waka	Wak_Jas	0	0.118	9.15	2.25	0.118	-0.118	-1	Bonobo	0	Adolescent	Jasiri_Waka	3.5	3	3	-0.953114317
Habari	12.64065708	Habari_Lingoye	Habari_Wak_Ling	M	Planckendael	14	F	Lingoye	Waka	Wak_Ling	1.143	0	3.39	7.42	1.143	1.143	1	Bonobo	0	Adolescent	Lingoye_Waka	3	3	3	-0.264364372
Habari	12.64065708	Habari_Lingoye	Habari_Luk_Ling	M	Planckendael	2	F	Lingoye	Lukuru	Luk_Ling	1.151	0.919	3.39	7.42	2.07	0.232	0.112077295	Bonobo	0	Adolescent	Lingoye_Lukuru	3	3	3	-1.445078563
Habari	12.64065708	Habari_Jasiri	Habari_Luk_Jas	M	Planckendael	9	F	Jasiri	Lukuru	Luk_Jas	1.258	0.501	9.15	2.25	1.759	0.757	0.430358158	Bonobo	0	Adolescent	Jasiri_Lukuru	3.5	3	3	-0.756328618
Hatsuka	29.73853525	Hatsuka_Loi	Hatsuka_Loi_Rick	F	Kumamoto Chimpanzees	9	M	Loi	Ricky	Loi_Rick	2.29	0.568	4.49	1.69	2.858	1.722	0.602519244	Chimpanzee	1	YoungAdult	Ricky_Loi	NA	NA	NA	-0.756328618
Hatsuka	29.73853525	Hatsuka_Tsubaki	Hatsuka_Tsu_Lyn	F	Kumamoto Chimpanzees	12	F	Tsubaki	Lyndsey	Tsu_Lyn	0.198	0.598	4.49	1.69	0.796	-0.4	-0.502512563	Chimpanzee	1	YoungAdult	Tsubaki_Lyndsey	NA	NA	NA	-0.461150071
Hatsuka	29.73853525	Hatsuka_Loi	Hatsuka_Clau_Loi	F	Kumamoto Chimpanzees	1	M	Loi	Claus	Clau_Loi	1.855	0.483	4.49	1.69	2.338	1.372	0.586826347	Chimpanzee	1	YoungAdult	Claus_Loi	NA	NA	NA	-1.543471412
Hatsuka	29.73853525	Hatsuka_Tsubaki	Hatsuka_Lyn_Tsu	F	Kumamoto Chimpanzees	30	F	Tsubaki	Lyndsey	Lyn_Tsu	0.481	0.504	4.49	1.69	0.985	-0.023	-0.023350254	Chimpanzee	1	YoungAdult	Tsubaki_Lyndsey	NA	NA	NA	1.309921215
Hatsuka	29.73853525	Hatsuka_Loi	Hatsuka_Loi_Clau	F	Kumamoto Chimpanzees	19	M	Loi	Claus	Loi_Clau	0.348	0.728	4.49	1.69	1.076	-0.38	-0.353159851	Chimpanzee	1	YoungAdult	Claus_Loi	NA	NA	NA	0.227599874
Hatsuka	29.73853525	Hatsuka_Tsubaki	Hatsuka_Emma_Tsu	F	Kumamoto Chimpanzees	5	F	Tsubaki	Emma	Emma_Tsu	1.49	0.44	4.49	1.69	1.93	1.05	0.544041451	Chimpanzee	1	YoungAdult	Tsubaki_Emma	NA	NA	NA	-1.149900015
Hatsuka	29.73853525	Hatsuka_Tsubaki	Hatsuka_Pearl_Tsu	F	Kumamoto Chimpanzees	16	F	Tsubaki	Pearl	Pearl_Tsu	1.254	0.261	4.49	1.69	1.515	0.993	0.655445545	Chimpanzee	1	YoungAdult	Tsubaki_Pearl	NA	NA	NA	-0.067578674
Hatsuka	29.73853525	Hatsuka_Tsubaki	Hatsuka_Tsu_Emma	F	Kumamoto Chimpanzees	23	F	Tsubaki	Emma	Tsu_Emma	1.504	1.181	4.49	1.69	2.685	0.323	0.120297952	Chimpanzee	1	YoungAdult	Tsubaki_Emma	NA	NA	NA	0.621171271
Hatsuka	29.73853525	Hatsuka_Loi	Hatsuka_Rick_Loi	F	Kumamoto Chimpanzees	27	M	Loi	Ricky	Rick_Loi	1.342	1.275	4.49	1.69	2.617	0.067	0.025601834	Chimpanzee	1	YoungAdult	Ricky_Loi	NA	NA	NA	1.014742667
Hatsuka	29.73853525	Hatsuka_Tsubaki	Hatsuka_Tsu_Pearl	F	Kumamoto Chimpanzees	34	F	Tsubaki	Pearl	Tsu_Pearl	2.397	0.224	4.49	1.69	2.621	2.173	0.829072873	Chimpanzee	1	YoungAdult	Tsubaki_Pearl	NA	NA	NA	1.703492612
Hatsuka	29.73853525	Hatsuka_Loi	Hatsuka_Bram_Loi	F	Kumamoto Chimpanzees	32	M	Loi	Bram	Bram_Loi	0.801	0.178	4.49	1.69	0.979	0.623	0.636363636	Chimpanzee	1	YoungAdult	Bram_Loi	NA	NA	NA	1.506706913
Hatsuka	29.73853525	Hatsuka_Loi	Hatsuka_Loi_Bram	F	Kumamoto Chimpanzees	14	M	Loi	Bram	Loi_Bram	0.948	0.817	4.49	1.69	1.765	0.131	0.074220963	Chimpanzee	1	YoungAdult	Bram_Loi	NA	NA	NA	-0.264364372
Iroha	15.04996578	Iroha_Loi	Iroha_Loi_Rick	F	Kumamoto Chimpanzees	12	M	Loi	Ricky	Loi_Rick	0.967	0.585	4.49	1.69	1.552	0.382	0.246134021	Chimpanzee	1	YoungAdult	Ricky_Loi	5	NA	NA	-0.461150071
Iroha	15.04996578	Iroha_Loi	Iroha_Loi_Clau	F	Kumamoto Chimpanzees	22	M	Loi	Claus	Loi_Clau	0.918	1.864	4.49	1.69	2.782	-0.946	-0.340043134	Chimpanzee	1	YoungAdult	Claus_Loi	5	NA	NA	0.522778421
Iroha	15.04996578	Iroha_Tsubaki	Iroha_Tsu_Emma	F	Kumamoto Chimpanzees	20	F	Tsubaki	Emma	Tsu_Emma	1.265	0.852	4.49	1.69	2.117	0.413	0.195087388	Chimpanzee	1	YoungAdult	Tsubaki_Emma	5	NA	NA	0.325992723
Iroha	15.04996578	Iroha_Loi	Iroha_Clau_Loi	F	Kumamoto Chimpanzees	4	M	Loi	Claus	Clau_Loi	1.144	1.257	4.49	1.69	2.401	-0.113	-0.047063723	Chimpanzee	1	YoungAdult	Claus_Loi	5	NA	NA	-1.248292865
Iroha	15.04996578	Iroha_Loi	Iroha_Rick_Loi	F	Kumamoto Chimpanzees	30	M	Loi	Ricky	Rick_Loi	0.151	0.434	4.49	1.69	0.585	-0.283	-0.483760684	Chimpanzee	1	YoungAdult	Ricky_Loi	5	NA	NA	1.309921215
Iroha	15.04996578	Iroha_Tsubaki	Iroha_Pearl_Tsu	F	Kumamoto Chimpanzees	13	F	Tsubaki	Pearl	Pearl_Tsu	0.754	0.371	4.49	1.69	1.125	0.383	0.340444444	Chimpanzee	1	YoungAdult	Tsubaki_Pearl	5	NA	NA	-0.362757222
Iroha	15.04996578	Iroha_Tsubaki	Iroha_Emma_Tsu	F	Kumamoto Chimpanzees	2	F	Tsubaki	Emma	Emma_Tsu	1.323	0.56	4.49	1.69	1.883	0.763	0.405204461	Chimpanzee	1	YoungAdult	Tsubaki_Emma	5	NA	NA	-1.445078563
Iroha	15.04996578	Iroha_Tsubaki	Iroha_Tsu_Pearl	F	Kumamoto Chimpanzees	31	F	Tsubaki	Pearl	Tsu_Pearl	0.658	0.494	4.49	1.69	1.152	0.164	0.142361111	Chimpanzee	1	YoungAdult	Tsubaki_Pearl	5	NA	NA	1.408314064
Iroha	15.04996578	Iroha_Loi	Iroha_Loi_Bram	F	Kumamoto Chimpanzees	17	M	Loi	Bram	Loi_Bram	0.427	0.201	4.49	1.69	0.628	0.226	0.359872611	Chimpanzee	1	YoungAdult	Bram_Loi	5	NA	NA	0.030814175
Iroha	15.04996578	Iroha_Loi	Iroha_Bram_Loi	F	Kumamoto Chimpanzees	35	M	Loi	Bram	Bram_Loi	0.688	0.288	4.49	1.69	0.976	0.4	0.409836066	Chimpanzee	1	YoungAdult	Bram_Loi	5	NA	NA	1.801885461
Iroha	15.04996578	Iroha_Tsubaki	Iroha_Tsu_Lyn	F	Kumamoto Chimpanzees	9	F	Tsubaki	Lyndsey	Tsu_Lyn	2.353	0.197	4.49	1.69	2.55	2.156	0.845490196	Chimpanzee	1	YoungAdult	Tsubaki_Lyndsey	5	NA	NA	-0.756328618
Iroha	15.04996578	Iroha_Tsubaki	Iroha_Lyn_Tsu	F	Kumamoto Chimpanzees	27	F	Tsubaki	Lyndsey	Lyn_Tsu	0.424	0.208	4.49	1.69	0.632	0.216	0.341772152	Chimpanzee	1	YoungAdult	Tsubaki_Lyndsey	5	NA	NA	1.014742667
Kikongo	4.640657084	Kikongo_Jill	Kikongo_Jill_Kal	M	Planckendael	1	F	Jill	Kalina	Jill_Kal	0.318	0.585	3.57	2.5	0.903	-0.267	-0.295681063	Bonobo	0	YoungAdult	Jill_Kalina	NA	NA	NA	-1.543471412
Kikongo	4.640657084	Kikongo_Zuani	Kikongo_Kal_Zua	M	Planckendael	17	F	Zuani	Kalina	Kal_Zua	0.101	0.126	3.57	2.5	0.227	-0.025	-0.110132159	Bonobo	0	Adolescent	Zuani_Kalina	NA	NA	NA	0.030814175
Kikongo	4.640657084	Kikongo_Zuani	Kikongo_Zua_Kal	M	Planckendael	8	F	Zuani	Kalina	Zua_Kal	0.226	0.659	3.57	2.5	0.885	-0.433	-0.489265537	Bonobo	0	Adolescent	Zuani_Kalina	NA	NA	NA	-0.854721468
Kikongo	4.640657084	Kikongo_Zuani	Kikongo_Opa_Zua	M	Planckendael	5	F	Zuani	Opala	Opa_Zua	0.417	0.109	3.57	2.5	0.526	0.308	0.585551331	Bonobo	0	Adolescent	Zuani_Opala	NA	NA	NA	-1.149900015
Kikongo	4.640657084	Kikongo_Jill	Kikongo_Opa_Jill	M	Planckendael	15	F	Jill	Opala	Opa_Jill	0.51	0.6	3.57	2.5	1.11	-0.09	-0.081081081	Bonobo	0	YoungAdult	Jill_Opala	NA	NA	NA	-0.165971523
Kikongo	4.640657084	Kikongo_Zuani	Kikongo_Sal_Zua	M	Planckendael	3	F	Zuani	Salonga	Sal_Zua	2.018	0	3.57	2.5	2.018	2.018	1	Bonobo	0	Adolescent	Zuani_Salonga	NA	NA	NA	-1.346685714
Kikongo	4.640657084	Kikongo_Zuani	Kikongo_Zua_Sal	M	Planckendael	11	F	Zuani	Salonga	Zua_Sal	0.417	1.291	3.57	2.5	1.708	-0.874	-0.511709602	Bonobo	0	Adolescent	Zuani_Salonga	NA	NA	NA	-0.55954292
Kikongo	4.640657084	Kikongo_Kumbuka	Kikongo_Kum_Sal	M	Planckendael	16	F	Kumbuka	Salonga	Kum_Sal	0.158	0	3.57	2.5	0.158	0.158	1	Bonobo	0	YoungAdult	Kumbuka_Salonga	NA	NA	NA	-0.067578674
Kikongo	4.640657084	Kikongo_Jill	Kikongo_Jill_Sal	M	Planckendael	4	F	Jill	Salonga	Jill_Sal	0.101	0	3.57	2.5	0.101	0.101	1	Bonobo	0	YoungAdult	Jill_Salonga	NA	NA	NA	-1.248292865
Kikongo	4.640657084	Kikongo_Kumbuka	Kikongo_Sal_Kum	M	Planckendael	7	F	Kumbuka	Salonga	Sal_Kum	1.159	0	3.57	2.5	1.159	1.159	1	Bonobo	0	YoungAdult	Kumbuka_Salonga	NA	NA	NA	-0.953114317
Kikongo	4.640657084	Kikongo_Zuani	Kikongo_Zua_Opa	M	Planckendael	14	F	Zuani	Opala	Zua_Opa	0.084	0.342	3.57	2.5	0.426	-0.258	-0.605633803	Bonobo	0	Adolescent	Zuani_Opala	NA	NA	NA	-0.264364372
Kikongo	4.640657084	Kikongo_Jill	Kikongo_Jill_Opa	M	Planckendael	6	F	Jill	Opala	Jill_Opa	0.084	1	3.57	2.5	1.084	-0.916	-0.84501845	Bonobo	0	YoungAdult	Jill_Opala	NA	NA	NA	-1.051507166
Kikongo	4.640657084	Kikongo_Kumbuka	Kikongo_Kum_Kal	M	Planckendael	13	F	Kumbuka	Kalina	Kum_Kal	0	1.226	3.57	2.5	1.226	-1.226	-1	Bonobo	0	YoungAdult	Kumbuka_Kalina	NA	NA	NA	-0.362757222
Kikongo	4.640657084	Kikongo_Jill	Kikongo_Sal_Jill	M	Planckendael	12	F	Jill	Salonga	Sal_Jill	0.076	0.176	3.57	2.5	0.252	-0.1	-0.396825397	Bonobo	0	YoungAdult	Jill_Salonga	NA	NA	NA	-0.461150071
Kikongo	4.640657084	Kikongo_Jill	Kikongo_Kal_Jill	M	Planckendael	9	F	Jill	Kalina	Kal_Jill	1.41	0	3.57	2.5	1.41	1.41	1	Bonobo	0	YoungAdult	Jill_Kalina	NA	NA	NA	-0.756328618
Kikongo	4.640657084	Kikongo_Kumbuka	Kikongo_Kal_Kum	M	Planckendael	18	F	Kumbuka	Kalina	Kal_Kum	0.118	1.042	3.57	2.5	1.16	-0.924	-0.796551724	Bonobo	0	YoungAdult	Kumbuka_Kalina	NA	NA	NA	0.129207024
Kikongo	4.640657084	Kikongo_Kumbuka	Kikongo_Kum_Opa	M	Planckendael	2	F	Kumbuka	Opala	Kum_Opa	0.126	1.184	3.57	2.5	1.31	-1.058	-0.807633588	Bonobo	0	YoungAdult	Kumbuka_Opala	NA	NA	NA	-1.445078563
Kikongo	4.640657084	Kikongo_Kumbuka	Kikongo_Opa_Kum	M	Planckendael	10	F	Kumbuka	Opala	Opa_Kum	0.385	0.834	3.57	2.5	1.219	-0.449	-0.368334701	Bonobo	0	YoungAdult	Kumbuka_Opala	NA	NA	NA	-0.657935769
Kilimi	25.3963039	Kilimi_Claus	Kilimi_Loi_Clau	F	Edinburgh	13	M	Claus	Loi	Loi_Clau	0	0.168	6.96	1.59	0.168	-0.168	-1	Chimpanzee	0	YoungAdult	Claus_Loi	5	5	3	-0.362757222
Kilimi	25.3963039	Kilimi_Claus	Kilimi_Kofi_Clau	F	Edinburgh	29	M	Claus	Kofi	Kofi_Clau	2.492	0	6.96	1.59	2.492	2.492	1	Chimpanzee	0	YoungAdult	Claus_Kofi	5	5	3	1.211528366
Kilimi	25.3963039	Kilimi_Pearl	Kilimi_Pearl_Mis	F	Edinburgh	10	F	Pearl	Misaki	Pearl_Mis	0	0.076	2.32	6.23	0.076	-0.076	-1	Chimpanzee	0	OldAdult	Pearl_Misaki	2.666666667	3.333333333	3.666666667	-0.657935769
Kilimi	25.3963039	Kilimi_Claus	Kilimi_Clau_Kofi	F	Edinburgh	7	M	Claus	Kofi	Clau_Kofi	1.384	0.21	6.96	1.59	1.594	1.174	0.73651192	Chimpanzee	0	YoungAdult	Claus_Kofi	5	5	3	-0.953114317
Kilimi	25.3963039	Kilimi_Claus	Kilimi_Unyo_Clau	F	Edinburgh	15	M	Claus	Unyoro	Unyo_Clau	0	0.076	6.96	1.59	0.076	-0.076	-1	Chimpanzee	0	YoungAdult	Claus_Unyoro	5	5	3	-0.165971523
Kilimi	25.3963039	Kilimi_Claus	Kilimi_Clau_Unyo	F	Edinburgh	32	M	Claus	Unyoro	Clau_Unyo	1.235	0	6.96	1.59	1.235	1.235	1	Chimpanzee	0	YoungAdult	Claus_Unyoro	5	5	3	1.506706913
Kilimi	25.3963039	Kilimi_Ricky	Kilimi_Rick_Kofi	F	Edinburgh	25	M	Ricky	Kofi	Rick_Kofi	0.309	0	6.99	18.95	0.309	0.309	1	Chimpanzee	0	OldAdult	Ricky_Kofi	3	2.5	4.5	0.817956969
Kilimi	25.3963039	Kilimi_Ricky	Kilimi_Rick_Loi	F	Edinburgh	28	M	Ricky	Loi	Rick_Loi	0.576	1.567	6.99	18.95	2.143	-0.991	-0.462435838	Chimpanzee	0	OldAdult	Ricky_Loi	3	2.5	4.5	1.113135517
Kilimi	25.3963039	Kilimi_Pearl	Kilimi_Fred_Pearl	F	Edinburgh	30	F	Pearl	Frederike	Fred_Pearl	0.859	0	2.32	6.23	0.859	0.859	1	Chimpanzee	0	OldAdult	Pearl_Frederike	2.666666667	3.333333333	3.666666667	1.309921215
Kilimi	25.3963039	Kilimi_Bram	Kilimi_Loi_Bram	F	Edinburgh	8	M	Bram	Loi	Loi_Bram	0.626	0.209	8.15	0.41	0.835	0.417	0.499401198	Chimpanzee	0	YoungAdult	Bram_Loi	4	4	4	-0.854721468
Kilimi	25.3963039	Kilimi_Pearl	Kilimi_Mis_Pearl	F	Edinburgh	18	F	Pearl	Misaki	Mis_Pearl	1.442	0	2.32	6.23	1.442	1.442	1	Chimpanzee	0	OldAdult	Pearl_Misaki	2.666666667	3.333333333	3.666666667	0.129207024
Kilimi	25.3963039	Kilimi_Claus	Kilimi_Clau_Loi	F	Edinburgh	1	M	Claus	Loi	Clau_Loi	0.084	0.068	6.96	1.59	0.152	0.016	0.105263158	Chimpanzee	0	YoungAdult	Claus_Loi	5	5	3	-1.543471412
Kilimi	25.3963039	Kilimi_Bram	Kilimi_Unyo_Bram	F	Edinburgh	14	M	Bram	Unyoro	Unyo_Bram	0.218	0	8.15	0.41	0.218	0.218	1	Chimpanzee	0	YoungAdult	Bram_Unyoro	4	4	4	-0.264364372
Kilimi	25.3963039	Kilimi_Pearl	Kilimi_Pearl_Bam	F	Edinburgh	2	F	Pearl	Bambari	Pearl_Bam	0.109	0.093	2.32	6.23	0.202	0.016	0.079207921	Chimpanzee	0	OldAdult	Pearl_Bambari	2.666666667	3.333333333	3.666666667	-1.445078563
Kilimi	25.3963039	Kilimi_Bram	Kilimi_Bram_Unyo	F	Edinburgh	35	M	Bram	Unyoro	Bram_Unyo	0.242	1.9	8.15	0.41	2.142	-1.658	-0.774042951	Chimpanzee	0	YoungAdult	Bram_Unyoro	4	4	4	1.801885461
Kilimi	25.3963039	Kilimi_Bram	Kilimi_Kofi_Bram	F	Edinburgh	24	M	Bram	Kofi	Kofi_Bram	0.184	0	8.15	0.41	0.184	0.184	1	Chimpanzee	0	YoungAdult	Bram_Kofi	4	4	4	0.71956412
Kilimi	25.3963039	Kilimi_Pearl	Kilimi_Pearl_Fred	F	Edinburgh	21	F	Pearl	Frederike	Pearl_Fred	0.51	0.268	2.32	6.23	0.778	0.242	0.311053985	Chimpanzee	0	OldAdult	Pearl_Frederike	2.666666667	3.333333333	3.666666667	0.424385572
Kilimi	25.3963039	Kilimi_Ricky	Kilimi_Loi_Rick	F	Edinburgh	4	M	Ricky	Loi	Loi_Rick	0.833	0.151	6.99	18.95	0.984	0.682	0.693089431	Chimpanzee	0	OldAdult	Ricky_Loi	3	2.5	4.5	-1.248292865
Kilimi	25.3963039	Kilimi_Ricky	Kilimi_Unyo_Rick	F	Edinburgh	17	M	Ricky	Unyoro	Unyo_Rick	0.076	0	6.99	18.95	0.076	0.076	1	Chimpanzee	0	OldAdult	Ricky_Unyoro	3	2.5	4.5	0.030814175
Kilimi	25.3963039	Kilimi_Ricky	Kilimi_Rick_Unyo	F	Edinburgh	9	M	Ricky	Unyoro	Rick_Unyo	0	0.068	6.99	18.95	0.068	-0.068	-1	Chimpanzee	0	OldAdult	Ricky_Unyoro	3	2.5	4.5	-0.756328618
Kilimi	25.3963039	Kilimi_Ricky	Kilimi_Kofi_Rick	F	Edinburgh	20	M	Ricky	Kofi	Kofi_Rick	0	0.159	6.99	18.95	0.159	-0.159	-1	Chimpanzee	0	OldAdult	Ricky_Kofi	3	2.5	4.5	0.325992723
Kilimi	25.3963039	Kilimi_Pearl	Kilimi_Bam_Pearl	F	Edinburgh	26	F	Pearl	Bambari	Bam_Pearl	0.168	0	2.32	6.23	0.168	0.168	1	Chimpanzee	0	OldAdult	Pearl_Bambari	2.666666667	3.333333333	3.666666667	0.916349818
Kilimi	25.3963039	Kilimi_Emma	Kilimi_Emma_Fred	F	Edinburgh	23	F	Emma	Frederike	Emma_Fred	1.276	0	3.15	24.64	1.276	1.276	1	Chimpanzee	0	OldAdult	Emma_Frederike	4	2.333333333	4	0.621171271
Kilimi	25.3963039	Kilimi_Emma	Kilimi_Emma_Bam	F	Edinburgh	31	F	Emma	Bambari	Emma_Bam	0	0.951	3.15	24.64	0.951	-0.951	-1	Chimpanzee	0	OldAdult	Emma_Bambari	4	2.333333333	4	1.408314064
Kilimi	25.3963039	Kilimi_Bram	Kilimi_Bram_Loi	F	Edinburgh	16	M	Bram	Loi	Bram_Loi	0.159	0	8.15	0.41	0.159	0.159	1	Chimpanzee	0	YoungAdult	Bram_Loi	4	4	4	-0.067578674
Kilimi	25.3963039	Kilimi_Emma	Kilimi_Emma_Mis	F	Edinburgh	3	F	Emma	Misaki	Emma_Mis	0	0.417	3.15	24.64	0.417	-0.417	-1	Chimpanzee	0	OldAdult	Emma_Misaki	4	2.333333333	4	-1.346685714
Kilimi	25.3963039	Kilimi_Emma	Kilimi_Mis_Emma	F	Edinburgh	33	F	Emma	Misaki	Mis_Emma	0.484	0.101	3.15	24.64	0.585	0.383	0.654700855	Chimpanzee	0	OldAdult	Emma_Misaki	4	2.333333333	4	1.605099763
Kilimi	25.3963039	Kilimi_Emma	Kilimi_Bam_Emma	F	Edinburgh	5	F	Emma	Bambari	Bam_Emma	0.234	0.276	3.15	24.64	0.51	-0.042	-0.082352941	Chimpanzee	0	OldAdult	Emma_Bambari	4	2.333333333	4	-1.149900015
Kilimi	25.3963039	Kilimi_Bram	Kilimi_Bram_Kofi	F	Edinburgh	27	M	Bram	Kofi	Bram_Kofi	0.485	0.093	8.15	0.41	0.578	0.392	0.678200692	Chimpanzee	0	YoungAdult	Bram_Kofi	4	4	4	1.014742667
Kilimi	25.3963039	Kilimi_Emma	Kilimi_Fred_Emma	F	Edinburgh	11	F	Emma	Frederike	Fred_Emma	0.201	0	3.15	24.64	0.201	0.201	1	Chimpanzee	0	OldAdult	Emma_Frederike	4	2.333333333	4	-0.55954292
Liberius	19.4825462	Liberius_Bram	Liberius_Unyo_Bram	M	Edinburgh	4	M	Bram	Unyoro	Unyo_Bram	0.252	0.176	8.15	0.41	0.428	0.076	0.177570093	Chimpanzee	0	YoungAdult	Bram_Unyoro	3	5	2	-1.248292865
Liberius	19.4825462	Liberius_Bram	Liberius_Loi_Bram	M	Edinburgh	26	M	Bram	Loi	Loi_Bram	0.084	0	8.15	0.41	0.084	0.084	1	Chimpanzee	0	YoungAdult	Bram_Loi	3	5	2	0.916349818
Liberius	19.4825462	Liberius_Claus	Liberius_Clau_Unyo	M	Edinburgh	21	M	Claus	Unyoro	Clau_Unyo	0	0.434	6.96	1.59	0.434	-0.434	-1	Chimpanzee	0	YoungAdult	Claus_Unyoro	4	3	3	0.424385572
Liberius	19.4825462	Liberius_Claus	Liberius_Loi_Clau	M	Edinburgh	3	M	Claus	Loi	Loi_Clau	0.609	0.101	6.96	1.59	0.71	0.508	0.715492958	Chimpanzee	0	YoungAdult	Claus_Loi	4	3	3	-1.346685714
Liberius	19.4825462	Liberius_Bram	Liberius_Kofi_Bram	M	Edinburgh	22	M	Bram	Kofi	Kofi_Bram	0	0.143	8.15	0.41	0.143	-0.143	-1	Chimpanzee	0	YoungAdult	Bram_Kofi	3	5	2	0.522778421
Liberius	19.4825462	Liberius_Emma	Liberius_Fred_Emma	M	Edinburgh	24	F	Emma	Frederike	Fred_Emma	1.925	0	3.15	16.87	1.925	1.925	1	Chimpanzee	0	OldAdult	Emma_Frederike	2	2.666666667	3.666666667	0.71956412
Liberius	19.4825462	Liberius_Bram	Liberius_Bram_Unyo	M	Edinburgh	32	M	Bram	Unyoro	Bram_Unyo	0	1.792	8.15	0.41	1.792	-1.792	-1	Chimpanzee	0	YoungAdult	Bram_Unyoro	3	5	2	1.506706913
Liberius	19.4825462	Liberius_Emma	Liberius_Bam_Emma	M	Edinburgh	19	F	Emma	Bambari	Bam_Emma	0	1.208	3.15	16.87	1.208	-1.208	-1	Chimpanzee	0	OldAdult	Emma_Bambari	2	2.666666667	3.666666667	0.227599874
Liberius	19.4825462	Liberius_Lyndsey	Liberius_Fred_Lin	M	Edinburgh	16	F	Lyndsey	Frederike	Fred_Lin	0	0.176	5.91	14.12	0.176	-0.176	-1	Chimpanzee	0	OldAdult	Lyndsey_Frederike	1	2.5	3	-0.067578674
Liberius	19.4825462	Liberius_Lyndsey	Liberius_Mis_Lin	M	Edinburgh	20	F	Lyndsey	Misaki	Mis_Lin	0.084	0	5.91	14.12	0.084	0.084	1	Chimpanzee	0	OldAdult	Lyndsey_Misaki	1	2.5	3	0.325992723
Liberius	19.4825462	Liberius_Bram	Liberius_Bram_Kofi	M	Edinburgh	9	M	Bram	Kofi	Bram_Kofi	0	0.4	8.15	0.41	0.4	-0.4	-1	Chimpanzee	0	YoungAdult	Bram_Kofi	3	5	2	-0.756328618
Liberius	19.4825462	Liberius_Claus	Liberius_Kofi_Clau	M	Edinburgh	11	M	Claus	Kofi	Kofi_Clau	0.567	0	6.96	1.59	0.567	0.567	1	Chimpanzee	0	YoungAdult	Claus_Kofi	4	3	3	-0.55954292
Liberius	19.4825462	Liberius_Pearl	Liberius_Fred_Pearl	M	Edinburgh	6	F	Pearl	Frederike	Fred_Pearl	0.451	0.327	2.32	6.23	0.778	0.124	0.159383033	Chimpanzee	0	OldAdult	Pearl_Frederike	1.333333333	3	3.333333333	-1.051507166
Liberius	19.4825462	Liberius_Emma	Liberius_Mis_Emma	M	Edinburgh	2	F	Emma	Misaki	Mis_Emma	0.642	0.184	3.15	16.87	0.826	0.458	0.554479419	Chimpanzee	0	OldAdult	Emma_Misaki	2	2.666666667	3.666666667	-1.445078563
Liberius	19.4825462	Liberius_Lyndsey	Liberius_Bam_Lin	M	Edinburgh	30	F	Lyndsey	Bambari	Bam_Lin	0.168	0.826	5.91	14.12	0.994	-0.658	-0.661971831	Chimpanzee	0	OldAdult	Lyndsey_Bambari	1	2.5	3	1.309921215
Liberius	19.4825462	Liberius_Emma	Liberius_Emma_Mis	M	Edinburgh	15	F	Emma	Misaki	Emma_Mis	0.559	0	3.15	16.87	0.559	0.559	1	Chimpanzee	0	OldAdult	Emma_Misaki	2	2.666666667	3.666666667	-0.165971523
Liberius	19.4825462	Liberius_Pearl	Liberius_Pearl_Fred	M	Edinburgh	18	F	Pearl	Frederike	Pearl_Fred	0	0.284	2.32	6.23	0.284	-0.284	-1	Chimpanzee	0	OldAdult	Pearl_Frederike	1.333333333	3	3.333333333	0.129207024
Liberius	19.4825462	Liberius_Bram	Liberius_Bram_Loi	M	Edinburgh	12	M	Bram	Loi	Bram_Loi	0	0.975	8.15	0.41	0.975	-0.975	-1	Chimpanzee	0	YoungAdult	Bram_Loi	3	5	2	-0.461150071
Liberius	19.4825462	Liberius_Pearl	Liberius_Bam_Pearl	M	Edinburgh	1	F	Pearl	Bambari	Bam_Pearl	0.259	0	2.32	6.23	0.259	0.259	1	Chimpanzee	0	OldAdult	Pearl_Bambari	1.333333333	3	3.333333333	-1.543471412
Liberius	19.4825462	Liberius_Pearl	Liberius_Pearl_Mis	M	Edinburgh	23	F	Pearl	Misaki	Pearl_Mis	0.076	0.692	2.32	6.23	0.768	-0.616	-0.802083333	Chimpanzee	0	OldAdult	Pearl_Misaki	1.333333333	3	3.333333333	0.621171271
Liberius	19.4825462	Liberius_Lyndsey	Liberius_Lin_Bam	M	Edinburgh	34	F	Lyndsey	Bambari	Lin_Bam	0	0.159	5.91	14.12	0.159	-0.159	-1	Chimpanzee	0	OldAdult	Lyndsey_Bambari	1	2.5	3	1.703492612
Liberius	19.4825462	Liberius_Ricky	Liberius_Loi_Rick	M	Edinburgh	36	M	Ricky	Loi	Loi_Rick	0.968	0	6.99	13.04	0.968	0.968	1	Chimpanzee	0	OldAdult	Ricky_Loi	2	2	5	1.90027831
Liberius	19.4825462	Liberius_Ricky	Liberius_Unyo_Rick	M	Edinburgh	13	M	Ricky	Unyoro	Unyo_Rick	0.634	0.151	6.99	13.04	0.785	0.483	0.615286624	Chimpanzee	0	OldAdult	Ricky_Unyoro	2	2	5	-0.362757222
Liberius	19.4825462	Liberius_Claus	Liberius_Unyo_Clau	M	Edinburgh	8	M	Claus	Unyoro	Unyo_Clau	1.241	0.659	6.96	1.59	1.9	0.582	0.306315789	Chimpanzee	0	YoungAdult	Claus_Unyoro	4	3	3	-0.854721468
Liberius	19.4825462	Liberius_Lyndsey	Liberius_Lin_Fred	M	Edinburgh	28	F	Lyndsey	Frederike	Lin_Fred	0	0.201	5.91	14.12	0.201	-0.201	-1	Chimpanzee	0	OldAdult	Lyndsey_Frederike	1	2.5	3	1.113135517
Liberius	19.4825462	Liberius_Emma	Liberius_Emma_Bam	M	Edinburgh	29	F	Emma	Bambari	Emma_Bam	0.184	1.242	3.15	16.87	1.426	-1.058	-0.741935484	Chimpanzee	0	OldAdult	Emma_Bambari	2	2.666666667	3.666666667	1.211528366
Liberius	19.4825462	Liberius_Pearl	Liberius_Mis_Pearl	M	Edinburgh	10	F	Pearl	Misaki	Mis_Pearl	0	0.076	2.32	6.23	0.076	-0.076	-1	Chimpanzee	0	OldAdult	Pearl_Misaki	1.333333333	3	3.333333333	-0.657935769
Liberius	19.4825462	Liberius_Claus	Liberius_Clau_Kofi	M	Edinburgh	25	M	Claus	Kofi	Clau_Kofi	0	0.476	6.96	1.59	0.476	-0.476	-1	Chimpanzee	0	YoungAdult	Claus_Kofi	4	3	3	0.817956969
Liberius	19.4825462	Liberius_Claus	Liberius_Clau_Loi	M	Edinburgh	17	M	Claus	Loi	Clau_Loi	0.417	0	6.96	1.59	0.417	0.417	1	Chimpanzee	0	YoungAdult	Claus_Loi	4	3	3	0.030814175
Liberius	19.4825462	Liberius_Ricky	Liberius_Kofi_Rick	M	Edinburgh	35	M	Ricky	Kofi	Kofi_Rick	0.068	0	6.99	13.04	0.068	0.068	1	Chimpanzee	0	OldAdult	Ricky_Kofi	2	2	5	1.801885461
Liberius	19.4825462	Liberius_Ricky	Liberius_Rick_Loi	M	Edinburgh	31	M	Ricky	Loi	Rick_Loi	0	1	6.99	13.04	1	-1	-1	Chimpanzee	0	OldAdult	Ricky_Loi	2	2	5	1.408314064
Liberius	19.4825462	Liberius_Pearl	Liberius_Pearl_Bam	M	Edinburgh	14	F	Pearl	Bambari	Pearl_Bam	0.584	1.975	2.32	6.23	2.559	-1.391	-0.543571708	Chimpanzee	0	OldAdult	Pearl_Bambari	1.333333333	3	3.333333333	-0.264364372
Liberius	19.4825462	Liberius_Ricky	Liberius_Rick_Unyo	M	Edinburgh	27	M	Ricky	Unyoro	Rick_Unyo	0.601	0.393	6.99	13.04	0.994	0.208	0.209255533	Chimpanzee	0	OldAdult	Ricky_Unyoro	2	2	5	1.014742667
Liberius	19.4825462	Liberius_Lyndsey	Liberius_Lin_Mis	M	Edinburgh	7	F	Lyndsey	Misaki	Lin_Mis	0	0.36	5.91	14.12	0.36	-0.36	-1	Chimpanzee	0	OldAdult	Lyndsey_Misaki	1	2.5	3	-0.953114317
Liberius	19.4825462	Liberius_Emma	Liberius_Emma_Fred	M	Edinburgh	33	F	Emma	Frederike	Emma_Fred	0.385	0	3.15	16.87	0.385	0.385	1	Chimpanzee	0	OldAdult	Emma_Frederike	2	2.666666667	3.666666667	1.605099763
Liberius	19.4825462	Liberius_Ricky	Liberius_Rick_Kofi	M	Edinburgh	5	M	Ricky	Kofi	Rick_Kofi	0.451	0.284	6.99	13.04	0.735	0.167	0.227210884	Chimpanzee	0	OldAdult	Ricky_Kofi	2	2	5	-1.149900015
Lina	33.14715948	Lina_Lomela	Lina_Opa_Lom	F	Planckendael	12	F	Lomela	Opala	Opa_Lom	0.234	0	10.4	0.42	0.234	0.234	1	Bonobo	0	YoungAdult	Lomela_Opala	2	3	3	-0.461150071
Lina	33.14715948	Lina_Lomela	Lina_Kal_Lom	F	Planckendael	9	F	Lomela	Kalina	Kal_Lom	0.567	0.276	10.4	0.42	0.843	0.291	0.34519573	Bonobo	0	YoungAdult	Lomela_Kalina	2	3	3	-0.756328618
Lina	33.14715948	Lina_Lomela	Lina_Lom_Opa	F	Planckendael	3	F	Lomela	Opala	Lom_Opa	1.317	0.55	10.4	0.42	1.867	0.767	0.410819497	Bonobo	0	YoungAdult	Lomela_Opala	2	3	3	-1.346685714
Lina	33.14715948	Lina_Jasiri	Lina_Luk_Jas	F	Planckendael	14	F	Jasiri	Lukuru	Luk_Jas	0.143	0.201	9.15	1.67	0.344	-0.058	-0.168604651	Bonobo	0	Adolescent	Jasiri_Lukuru	1.5	3	3	-0.264364372
Lina	33.14715948	Lina_Hermein	Lina_Opa_Her	F	Planckendael	16	F	Hermein	Opala	Opa_Her	0.234	0	9.98	0.84	0.234	0.234	1	Bonobo	0	OldAdult	Hermein_Opala	3.5	4	3	-0.067578674
Lina	33.14715948	Lina_Lomela	Lina_Lom_Kal	F	Planckendael	15	F	Lomela	Kalina	Lom_Kal	0.101	0.109	10.4	0.42	0.21	-0.008	-0.038095238	Bonobo	0	YoungAdult	Lomela_Kalina	2	3	3	-0.165971523
Lina	33.14715948	Lina_Hermein	Lina_Her_Kal	F	Planckendael	13	F	Hermein	Kalina	Her_Kal	0	0.584	9.98	0.84	0.584	-0.584	-1	Bonobo	0	OldAdult	Hermein_Kalina	3.5	4	3	-0.362757222
Lina	33.14715948	Lina_Jasiri	Lina_Wak_Jas	F	Planckendael	4	F	Jasiri	Waka	Wak_Jas	1.125	1.117	9.15	1.67	2.242	0.008	0.003568243	Bonobo	0	Adolescent	Jasiri_Waka	1.5	3	3	-1.248292865
Lina	33.14715948	Lina_Jasiri	Lina_Jas_Luk	F	Planckendael	10	F	Jasiri	Lukuru	Jas_Luk	0.617	0.601	9.15	1.67	1.218	0.016	0.013136289	Bonobo	0	Adolescent	Jasiri_Lukuru	1.5	3	3	-0.657935769
Lina	33.14715948	Lina_Hermein	Lina_Kal_Her	F	Planckendael	1	F	Hermein	Kalina	Kal_Her	1.517	0.836	9.98	0.84	2.353	0.681	0.289417765	Bonobo	0	OldAdult	Hermein_Kalina	3.5	4	3	-1.543471412
Lina	33.14715948	Lina_Hermein	Lina_Her_Opa	F	Planckendael	11	F	Hermein	Opala	Her_Opa	0.159	0.876	9.98	0.84	1.035	-0.717	-0.692753623	Bonobo	0	OldAdult	Hermein_Opala	3.5	4	3	-0.55954292
Lina	33.14715948	Lina_Jasiri	Lina_Jas_Wak	F	Planckendael	7	F	Jasiri	Waka	Jas_Wak	0.435	0.259	9.15	1.67	0.694	0.176	0.253602305	Bonobo	0	Adolescent	Jasiri_Waka	1.5	3	3	-0.953114317
Louis	41.96851472	Louis_Emma	Louis_Emma_Bam	M	Edinburgh	28	F	Emma	Bambari	Emma_Bam	0	0.734	3.15	24.64	0.734	-0.734	-1	Chimpanzee	0	OldAdult	Emma_Bambari	2.333333333	2.666666667	3	1.113135517
Louis	41.96851472	Louis_Lyndsey	Louis_Lin_Fred	M	Edinburgh	26	F	Lyndsey	Frederike	Lin_Fred	0.467	0	5.91	29.2	0.467	0.467	1	Chimpanzee	0	OldAdult	Lyndsey_Frederike	2	3	2.5	0.916349818
Louis	41.96851472	Louis_Emma	Louis_Emma_Fred	M	Edinburgh	29	F	Emma	Frederike	Emma_Fred	0.227	0	3.15	24.64	0.227	0.227	1	Chimpanzee	0	OldAdult	Emma_Frederike	2.333333333	2.666666667	3	1.211528366
Louis	41.96851472	Louis_Emma	Louis_Mis_Emma	M	Edinburgh	3	F	Emma	Misaki	Mis_Emma	0.093	0	3.15	24.64	0.093	0.093	1	Chimpanzee	0	OldAdult	Emma_Misaki	2.333333333	2.666666667	3	-1.346685714
Louis	41.96851472	Louis_Emma	Louis_Fred_Emma	M	Edinburgh	34	F	Emma	Frederike	Fred_Emma	0.401	0	3.15	24.64	0.401	0.401	1	Chimpanzee	0	OldAdult	Emma_Frederike	2.333333333	2.666666667	3	1.703492612
Louis	41.96851472	Louis_Pearl	Louis_Mis_Pearl	M	Edinburgh	10	F	Pearl	Misaki	Mis_Pearl	0	0.451	2.32	6.23	0.451	-0.451	-1	Chimpanzee	0	OldAdult	Pearl_Misaki	1.666666667	3.333333333	3.333333333	-0.657935769
Louis	41.96851472	Louis_Pearl	Louis_Bam_Pearl	M	Edinburgh	31	F	Pearl	Bambari	Bam_Pearl	0	0.109	2.32	6.23	0.109	-0.109	-1	Chimpanzee	0	OldAdult	Pearl_Bambari	1.666666667	3.333333333	3.333333333	1.408314064
Louis	41.96851472	Louis_Lyndsey	Louis_Lin_Mis	M	Edinburgh	6	F	Lyndsey	Misaki	Lin_Mis	0	1.276	5.91	29.2	1.276	-1.276	-1	Chimpanzee	0	OldAdult	Lyndsey_Misaki	2	3	2.5	-1.051507166
Louis	41.96851472	Louis_Pearl	Louis_Pearl_Fred	M	Edinburgh	18	F	Pearl	Frederike	Pearl_Fred	0.143	0.093	2.32	6.23	0.236	0.05	0.211864407	Chimpanzee	0	OldAdult	Pearl_Frederike	1.666666667	3.333333333	3.333333333	0.129207024
Louis	41.96851472	Louis_Ricky	Louis_Rick_Loi	M	Edinburgh	25	M	Ricky	Loi	Rick_Loi	0	0.284	6.99	35.54	0.284	-0.284	-1	Chimpanzee	0	OldAdult	Ricky_Loi	2	1	5	0.817956969
Louis	41.96851472	Louis_Lyndsey	Louis_Lin_Bam	M	Edinburgh	23	F	Lyndsey	Bambari	Lin_Bam	0.109	0	5.91	29.2	0.109	0.109	1	Chimpanzee	0	OldAdult	Lyndsey_Bambari	2	3	2.5	0.621171271
Louis	41.96851472	Louis_Pearl	Louis_Pearl_Bam	M	Edinburgh	12	F	Pearl	Bambari	Pearl_Bam	0.285	0.343	2.32	6.23	0.628	-0.058	-0.092356688	Chimpanzee	0	OldAdult	Pearl_Bambari	1.666666667	3.333333333	3.333333333	-0.461150071
Louis	41.96851472	Louis_Emma	Louis_Emma_Mis	M	Edinburgh	13	F	Emma	Misaki	Emma_Mis	0.168	0	3.15	24.64	0.168	0.168	1	Chimpanzee	0	OldAdult	Emma_Misaki	2.333333333	2.666666667	3	-0.362757222
Louis	41.96851472	Louis_Bram	Louis_Bram_Unyo	M	Edinburgh	11	M	Bram	Unyoro	Bram_Unyo	0	0.359	8.15	0.41	0.359	-0.359	-1	Chimpanzee	0	YoungAdult	Bram_Unyoro	2	4	3	-0.55954292
Louis	41.96851472	Louis_Bram	Louis_Kofi_Bram	M	Edinburgh	16	M	Bram	Kofi	Kofi_Bram	0.276	0	8.15	0.41	0.276	0.276	1	Chimpanzee	0	YoungAdult	Bram_Kofi	2	4	3	-0.067578674
Louis	41.96851472	Louis_Lyndsey	Louis_Bam_Lin	M	Edinburgh	32	F	Lyndsey	Bambari	Bam_Lin	0.742	0	5.91	29.2	0.742	0.742	1	Chimpanzee	0	OldAdult	Lyndsey_Bambari	2	3	2.5	1.506706913
Louis	41.96851472	Louis_Pearl	Louis_Pearl_Mis	M	Edinburgh	22	F	Pearl	Misaki	Pearl_Mis	0.109	0.401	2.32	6.23	0.51	-0.292	-0.57254902	Chimpanzee	0	OldAdult	Pearl_Misaki	1.666666667	3.333333333	3.333333333	0.522778421
Louis	41.96851472	Louis_Bram	Louis_Bram_Kofi	M	Edinburgh	5	M	Bram	Kofi	Bram_Kofi	0	1.117	8.15	0.41	1.117	-1.117	-1	Chimpanzee	0	YoungAdult	Bram_Kofi	2	4	3	-1.149900015
Louis	41.96851472	Louis_Bram	Louis_Bram_Loi	M	Edinburgh	8	M	Bram	Loi	Bram_Loi	0	0.217	8.15	0.41	0.217	-0.217	-1	Chimpanzee	0	YoungAdult	Bram_Loi	2	4	3	-0.854721468
Louis	41.96851472	Louis_Bram	Louis_Unyo_Bram	M	Edinburgh	2	M	Bram	Unyoro	Unyo_Bram	0	0.101	8.15	0.41	0.101	-0.101	-1	Chimpanzee	0	YoungAdult	Bram_Unyoro	2	4	3	-1.445078563
Louis	41.96851472	Louis_Claus	Louis_Unyo_Clau	M	Edinburgh	4	M	Claus	Unyoro	Unyo_Clau	0	0.335	6.96	1.59	0.335	-0.335	-1	Chimpanzee	0	YoungAdult	Claus_Unyoro	4	3	3	-1.248292865
Louis	41.96851472	Louis_Lyndsey	Louis_Fred_Lin	M	Edinburgh	14	F	Lyndsey	Frederike	Fred_Lin	0	0.068	5.91	29.2	0.068	-0.068	-1	Chimpanzee	0	OldAdult	Lyndsey_Frederike	2	3	2.5	-0.264364372
Louis	41.96851472	Louis_Claus	Louis_Loi_Clau	M	Edinburgh	1	M	Claus	Loi	Loi_Clau	0.076	0	6.96	1.59	0.076	0.076	1	Chimpanzee	0	YoungAdult	Claus_Loi	4	3	3	-1.543471412
Louis	41.96851472	Louis_Claus	Louis_Clau_Loi	M	Edinburgh	36	M	Claus	Loi	Clau_Loi	0	0.676	6.96	1.59	0.676	-0.676	-1	Chimpanzee	0	YoungAdult	Claus_Loi	4	3	3	1.90027831
Louis	41.96851472	Louis_Claus	Louis_Clau_Unyo	M	Edinburgh	15	M	Claus	Unyoro	Clau_Unyo	0.417	0	6.96	1.59	0.417	0.417	1	Chimpanzee	0	YoungAdult	Claus_Unyoro	4	3	3	-0.165971523
Louis	41.96851472	Louis_Ricky	Louis_Loi_Rick	M	Edinburgh	17	M	Ricky	Loi	Loi_Rick	0.109	0.726	6.99	35.54	0.835	-0.617	-0.738922156	Chimpanzee	0	OldAdult	Ricky_Loi	2	1	5	0.030814175
Louis	41.96851472	Louis_Emma	Louis_Bam_Emma	M	Edinburgh	19	F	Emma	Bambari	Bam_Emma	0.084	0.084	3.15	24.64	0.168	0	0	Chimpanzee	0	OldAdult	Emma_Bambari	2.333333333	2.666666667	3	0.227599874
Louis	41.96851472	Louis_Pearl	Louis_Fred_Pearl	M	Edinburgh	27	F	Pearl	Frederike	Fred_Pearl	0.268	0	2.32	6.23	0.268	0.268	1	Chimpanzee	0	OldAdult	Pearl_Frederike	1.666666667	3.333333333	3.333333333	1.014742667
Louis	41.96851472	Louis_Lyndsey	Louis_Mis_Lin	M	Edinburgh	33	F	Lyndsey	Misaki	Mis_Lin	0	0.151	5.91	29.2	0.151	-0.151	-1	Chimpanzee	0	OldAdult	Lyndsey_Misaki	2	3	2.5	1.605099763
Louis	41.96851472	Louis_Ricky	Louis_Rick_Kofi	M	Edinburgh	24	M	Ricky	Kofi	Rick_Kofi	0.068	0.25	6.99	35.54	0.318	-0.182	-0.572327044	Chimpanzee	0	OldAdult	Ricky_Kofi	2	1	5	0.71956412
Louis	41.96851472	Louis_Bram	Louis_Loi_Bram	M	Edinburgh	21	M	Bram	Loi	Loi_Bram	0.109	0	8.15	0.41	0.109	0.109	1	Chimpanzee	0	YoungAdult	Bram_Loi	2	4	3	0.424385572
Louis	41.96851472	Louis_Ricky	Louis_Kofi_Rick	M	Edinburgh	35	M	Ricky	Kofi	Kofi_Rick	0.277	0.842	6.99	35.54	1.119	-0.565	-0.504915103	Chimpanzee	0	OldAdult	Ricky_Kofi	2	1	5	1.801885461
Louis	41.96851472	Louis_Ricky	Louis_Unyo_Rick	M	Edinburgh	9	M	Ricky	Unyoro	Unyo_Rick	0	0.717	6.99	35.54	0.717	-0.717	-1	Chimpanzee	0	OldAdult	Ricky_Unyoro	2	1	5	-0.756328618
Louis	41.96851472	Louis_Claus	Louis_Kofi_Clau	M	Edinburgh	7	M	Claus	Kofi	Kofi_Clau	0	0.076	6.96	1.59	0.076	-0.076	-1	Chimpanzee	0	YoungAdult	Claus_Kofi	4	3	3	-0.953114317
Louis	41.96851472	Louis_Ricky	Louis_Rick_Unyo	M	Edinburgh	30	M	Ricky	Unyoro	Rick_Unyo	0.576	0.109	6.99	35.54	0.685	0.467	0.681751825	Chimpanzee	0	OldAdult	Ricky_Unyoro	2	1	5	1.309921215
Louis	41.96851472	Louis_Claus	Louis_Clau_Kofi	M	Edinburgh	20	M	Claus	Kofi	Clau_Kofi	0.076	0.184	6.96	1.59	0.26	-0.108	-0.415384615	Chimpanzee	0	YoungAdult	Claus_Kofi	4	3	3	0.325992723
Misaki	36.94729637	Misaki_Loi	Misaki_Loi_Rick	F	Kumamoto Chimpanzees	26	M	Loi	Ricky	Loi_Rick	0.838	1.688	4.49	1.69	2.526	-0.85	-0.336500396	Chimpanzee	1	YoungAdult	Ricky_Loi	NA	NA	NA	0.916349818
Misaki	36.94729637	Misaki_Loi	Misaki_Bram_Loi	F	Kumamoto Chimpanzees	13	M	Loi	Bram	Bram_Loi	2.721	0	4.49	1.69	2.721	2.721	1	Chimpanzee	1	YoungAdult	Bram_Loi	NA	NA	NA	-0.362757222
Misaki	36.94729637	Misaki_Loi	Misaki_Loi_Bram	F	Kumamoto Chimpanzees	31	M	Loi	Bram	Loi_Bram	0.358	0	4.49	1.69	0.358	0.358	1	Chimpanzee	1	YoungAdult	Bram_Loi	NA	NA	NA	1.408314064
Misaki	36.94729637	Misaki_Loi	Misaki_Loi_Clau	F	Kumamoto Chimpanzees	1	M	Loi	Claus	Loi_Clau	0.854	1.575	4.49	1.69	2.429	-0.721	-0.296829971	Chimpanzee	1	YoungAdult	Claus_Loi	NA	NA	NA	-1.543471412
Misaki	36.94729637	Misaki_Loi	Misaki_Rick_Loi	F	Kumamoto Chimpanzees	9	M	Loi	Ricky	Rick_Loi	0	2.997	4.49	1.69	2.997	-2.997	-1	Chimpanzee	1	YoungAdult	Ricky_Loi	NA	NA	NA	-0.756328618
Misaki	36.94729637	Misaki_Tsubaki	Misaki_Tsu_Pearl	F	Kumamoto Chimpanzees	15	F	Tsubaki	Pearl	Tsu_Pearl	2.523	0	4.49	1.69	2.523	2.523	1	Chimpanzee	1	YoungAdult	Tsubaki_Pearl	NA	NA	NA	-0.165971523
Misaki	36.94729637	Misaki_Tsubaki	Misaki_Pearl_Tsu	F	Kumamoto Chimpanzees	36	F	Tsubaki	Pearl	Pearl_Tsu	2.407	0.363	4.49	1.69	2.77	2.044	0.737906137	Chimpanzee	1	YoungAdult	Tsubaki_Pearl	NA	NA	NA	1.90027831
Misaki	36.94729637	Misaki_Tsubaki	Misaki_Tsu_Emma	F	Kumamoto Chimpanzees	5	F	Tsubaki	Emma	Tsu_Emma	0.24	2.663	4.49	1.69	2.903	-2.423	-0.834653806	Chimpanzee	1	YoungAdult	Tsubaki_Emma	NA	NA	NA	-1.149900015
Misaki	36.94729637	Misaki_Tsubaki	Misaki_Tsu_Lyn	F	Kumamoto Chimpanzees	29	F	Tsubaki	Lyndsey	Tsu_Lyn	0.205	2.713	4.49	1.69	2.918	-2.508	-0.859492803	Chimpanzee	1	YoungAdult	Tsubaki_Lyndsey	NA	NA	NA	1.211528366
Misaki	36.94729637	Misaki_Tsubaki	Misaki_Emma_Tsu	F	Kumamoto Chimpanzees	22	F	Tsubaki	Emma	Emma_Tsu	2.334	0.247	4.49	1.69	2.581	2.087	0.808601317	Chimpanzee	1	YoungAdult	Tsubaki_Emma	NA	NA	NA	0.522778421
Misaki	36.94729637	Misaki_Loi	Misaki_Clau_Loi	F	Kumamoto Chimpanzees	18	M	Loi	Claus	Clau_Loi	2.027	0.273	4.49	1.69	2.3	1.754	0.762608696	Chimpanzee	1	YoungAdult	Claus_Loi	NA	NA	NA	0.129207024
Misaki	36.94729637	Misaki_Tsubaki	Misaki_Lyn_Tsu	F	Kumamoto Chimpanzees	12	F	Tsubaki	Lyndsey	Lyn_Tsu	2.592	0.173	4.49	1.69	2.765	2.419	0.874864376	Chimpanzee	1	YoungAdult	Tsubaki_Lyndsey	NA	NA	NA	-0.461150071
Mizuki	24.00273785	Mizuki_Tsubaki	Mizuki_Tsu_Lyn	F	Kumamoto Chimpanzees	27	F	Tsubaki	Lyndsey	Tsu_Lyn	1.31	0.678	4.49	1.69	1.988	0.632	0.317907445	Chimpanzee	1	YoungAdult	Tsubaki_Lyndsey	4.5	3	3	1.014742667
Mizuki	24.00273785	Mizuki_Loi	Mizuki_Loi_Bram	F	Kumamoto Chimpanzees	35	M	Loi	Bram	Loi_Bram	0.184	1.691	4.49	1.69	1.875	-1.507	-0.803733333	Chimpanzee	1	YoungAdult	Bram_Loi	5	3	3	1.801885461
Mizuki	24.00273785	Mizuki_Tsubaki	Mizuki_Tsu_Emma	F	Kumamoto Chimpanzees	2	F	Tsubaki	Emma	Tsu_Emma	0	2.661	4.49	1.69	2.661	-2.661	-1	Chimpanzee	1	YoungAdult	Tsubaki_Emma	4.5	3	3	-1.445078563
Mizuki	24.00273785	Mizuki_Tsubaki	Mizuki_Emma_Tsu	F	Kumamoto Chimpanzees	20	F	Tsubaki	Emma	Emma_Tsu	1.951	0.214	4.49	1.69	2.165	1.737	0.802309469	Chimpanzee	1	YoungAdult	Tsubaki_Emma	4.5	3	3	0.325992723
Mizuki	24.00273785	Mizuki_Loi	Mizuki_Bram_Loi	F	Kumamoto Chimpanzees	17	M	Loi	Bram	Bram_Loi	2.254	0.618	4.49	1.69	2.872	1.636	0.569637883	Chimpanzee	1	YoungAdult	Bram_Loi	5	3	3	0.030814175
Mizuki	24.00273785	Mizuki_Loi	Mizuki_Rick_Loi	F	Kumamoto Chimpanzees	12	M	Loi	Ricky	Rick_Loi	2.863	0	4.49	1.69	2.863	2.863	1	Chimpanzee	1	YoungAdult	Ricky_Loi	5	3	3	-0.461150071
Mizuki	24.00273785	Mizuki_Tsubaki	Mizuki_Pearl_Tsu	F	Kumamoto Chimpanzees	31	F	Tsubaki	Pearl	Pearl_Tsu	1.857	1.024	4.49	1.69	2.881	0.833	0.289135717	Chimpanzee	1	YoungAdult	Tsubaki_Pearl	4.5	3	3	1.408314064
Mizuki	24.00273785	Mizuki_Loi	Mizuki_Clau_Loi	F	Kumamoto Chimpanzees	22	M	Loi	Claus	Clau_Loi	1.211	1.327	4.49	1.69	2.538	-0.116	-0.04570528	Chimpanzee	1	YoungAdult	Claus_Loi	5	3	3	0.522778421
Mizuki	24.00273785	Mizuki_Tsubaki	Mizuki_Lyn_Tsu	F	Kumamoto Chimpanzees	9	F	Tsubaki	Lyndsey	Lyn_Tsu	2.231	0.204	4.49	1.69	2.435	2.027	0.832443532	Chimpanzee	1	YoungAdult	Tsubaki_Lyndsey	4.5	3	3	-0.756328618
Mizuki	24.00273785	Mizuki_Loi	Mizuki_Loi_Rick	F	Kumamoto Chimpanzees	30	M	Loi	Ricky	Loi_Rick	0	0.651	4.49	1.69	0.651	-0.651	-1	Chimpanzee	1	YoungAdult	Ricky_Loi	5	3	3	1.309921215
Mizuki	24.00273785	Mizuki_Tsubaki	Mizuki_Tsu_Pearl	F	Kumamoto Chimpanzees	13	F	Tsubaki	Pearl	Tsu_Pearl	0.258	1.157	4.49	1.69	1.415	-0.899	-0.635335689	Chimpanzee	1	YoungAdult	Tsubaki_Pearl	4.5	3	3	-0.362757222
Mizuki	24.00273785	Mizuki_Loi	Mizuki_Loi_Clau	F	Kumamoto Chimpanzees	4	M	Loi	Claus	Loi_Clau	0.724	0.991	4.49	1.69	1.715	-0.267	-0.155685131	Chimpanzee	1	YoungAdult	Claus_Loi	5	3	3	-1.248292865
Natsuki	27.13483915	Natsuki_Loi	Natsuki_Rick_Loi	F	Kumamoto Chimpanzees	29	M	Loi	Ricky	Rick_Loi	0.601	0.171	4.49	1.69	0.772	0.43	0.556994819	Chimpanzee	1	YoungAdult	Ricky_Loi	5	3	3	1.211528366
Natsuki	27.13483915	Natsuki_Loi	Natsuki_Loi_Bram	F	Kumamoto Chimpanzees	16	M	Loi	Bram	Loi_Bram	0.495	0.558	4.49	1.69	1.053	-0.063	-0.05982906	Chimpanzee	1	YoungAdult	Bram_Loi	5	3	3	-0.067578674
Natsuki	27.13483915	Natsuki_Loi	Natsuki_Loi_Clau	F	Kumamoto Chimpanzees	21	M	Loi	Claus	Loi_Clau	0.723	1.613	4.49	1.69	2.336	-0.89	-0.380993151	Chimpanzee	1	YoungAdult	Claus_Loi	5	3	3	0.424385572
Natsuki	27.13483915	Natsuki_Loi	Natsuki_Loi_Rick	F	Kumamoto Chimpanzees	12	M	Loi	Ricky	Loi_Rick	2.482	0	4.49	1.69	2.482	2.482	1	Chimpanzee	1	YoungAdult	Ricky_Loi	5	3	3	-0.461150071
Natsuki	27.13483915	Natsuki_Loi	Natsuki_Clau_Loi	F	Kumamoto Chimpanzees	4	M	Loi	Claus	Clau_Loi	1.346	1.142	4.49	1.69	2.488	0.204	0.081993569	Chimpanzee	1	YoungAdult	Claus_Loi	5	3	3	-1.248292865
Natsuki	27.13483915	Natsuki_Loi	Natsuki_Bram_Loi	F	Kumamoto Chimpanzees	33	M	Loi	Bram	Bram_Loi	2.85	0	4.49	1.69	2.85	2.85	1	Chimpanzee	1	YoungAdult	Bram_Loi	5	3	3	1.605099763
Nayoki	6.491444216	Nayoki_Lingoye	Nayoki_Ling_Wak	F	Planckendael	10	F	Lingoye	Waka	Ling_Wak	0	1.209	3.39	4.51	1.209	-1.209	-1	Bonobo	0	Adolescent	Lingoye_Waka	3.5	3	2	-0.657935769
Nayoki	6.491444216	Nayoki_Lingoye	Nayoki_Ling_Luk	F	Planckendael	6	F	Lingoye	Lukuru	Ling_Luk	0.192	0.068	3.39	4.51	0.26	0.124	0.476923077	Bonobo	0	Adolescent	Lingoye_Lukuru	3.5	3	2	-1.051507166
Nayoki	6.491444216	Nayoki_Lingoye	Nayoki_Wak_Ling	F	Planckendael	2	F	Lingoye	Waka	Wak_Ling	1.367	0.226	3.39	4.51	1.593	1.141	0.716258632	Bonobo	0	Adolescent	Lingoye_Waka	3.5	3	2	-1.445078563
Nayoki	6.491444216	Nayoki_Lingoye	Nayoki_Luk_Ling	F	Planckendael	14	F	Lingoye	Lukuru	Luk_Ling	0.159	0	3.39	4.51	0.159	0.159	1	Bonobo	0	Adolescent	Lingoye_Lukuru	3.5	3	2	-0.264364372
Qafzeh	26.28884326	Qafzeh_Ricky	Qafzeh_Rick_Kofi	M	Edinburgh	2	M	Ricky	Kofi	Rick_Kofi	1.217	0.201	6.99	19.85	1.418	1.016	0.716502116	Chimpanzee	0	OldAdult	Ricky_Kofi	1	2.5	4	-1.445078563
Qafzeh	26.28884326	Qafzeh_Ricky	Qafzeh_Unyo_Rick	M	Edinburgh	8	M	Ricky	Unyoro	Unyo_Rick	0.234	0	6.99	19.85	0.234	0.234	1	Chimpanzee	0	OldAdult	Ricky_Unyoro	1	2.5	4	-0.854721468
Qafzeh	26.28884326	Qafzeh_Ricky	Qafzeh_Rick_Unyo	M	Edinburgh	22	M	Ricky	Unyoro	Rick_Unyo	0.335	0.168	6.99	19.85	0.503	0.167	0.332007952	Chimpanzee	0	OldAdult	Ricky_Unyoro	1	2.5	4	0.522778421
Qafzeh	26.28884326	Qafzeh_Ricky	Qafzeh_Loi_Rick	M	Edinburgh	18	M	Ricky	Loi	Loi_Rick	0.084	0	6.99	19.85	0.084	0.084	1	Chimpanzee	0	OldAdult	Ricky_Loi	1	2.5	4	0.129207024
Qafzeh	26.28884326	Qafzeh_Ricky	Qafzeh_Rick_Loi	M	Edinburgh	6	M	Ricky	Loi	Rick_Loi	1.326	0.326	6.99	19.85	1.652	1	0.605326877	Chimpanzee	0	OldAdult	Ricky_Loi	1	2.5	4	-1.051507166
Qafzeh	26.28884326	Qafzeh_Claus	Qafzeh_Clau_Kofi	M	Edinburgh	21	M	Claus	Kofi	Clau_Kofi	0	0.384	6.96	1.59	0.384	-0.384	-1	Chimpanzee	0	YoungAdult	Claus_Kofi	2	3	3	0.424385572
Qafzeh	26.28884326	Qafzeh_Pearl	Qafzeh_Mis_Pearl	M	Edinburgh	9	F	Pearl	Misaki	Mis_Pearl	0.084	0.276	2.32	6.23	0.36	-0.192	-0.533333333	Chimpanzee	0	OldAdult	Pearl_Misaki	1	3.333333333	3	-0.756328618
Qafzeh	26.28884326	Qafzeh_Pearl	Qafzeh_Pearl_Mis	M	Edinburgh	23	F	Pearl	Misaki	Pearl_Mis	0.567	0	2.32	6.23	0.567	0.567	1	Chimpanzee	0	OldAdult	Pearl_Misaki	1	3.333333333	3	0.621171271
Qafzeh	26.28884326	Qafzeh_Bram	Qafzeh_Bram_Unyo	M	Edinburgh	12	M	Bram	Unyoro	Bram_Unyo	0.084	0	8.15	0.41	0.084	0.084	1	Chimpanzee	0	YoungAdult	Bram_Unyoro	2	5	2	-0.461150071
Qafzeh	26.28884326	Qafzeh_Bram	Qafzeh_Kofi_Bram	M	Edinburgh	17	M	Bram	Kofi	Kofi_Bram	0.393	0	8.15	0.41	0.393	0.393	1	Chimpanzee	0	YoungAdult	Bram_Kofi	2	5	2	0.030814175
Qafzeh	26.28884326	Qafzeh_Claus	Qafzeh_Clau_Unyo	M	Edinburgh	16	M	Claus	Unyoro	Clau_Unyo	0	0.701	6.96	1.59	0.701	-0.701	-1	Chimpanzee	0	YoungAdult	Claus_Unyoro	2	3	3	-0.067578674
Qafzeh	26.28884326	Qafzeh_Ricky	Qafzeh_Kofi_Rick	M	Edinburgh	29	M	Ricky	Kofi	Kofi_Rick	1.193	0.334	6.99	19.85	1.527	0.859	0.56254093	Chimpanzee	0	OldAdult	Ricky_Kofi	1	2.5	4	1.211528366
Qafzeh	26.28884326	Qafzeh_Lyndsey	Qafzeh_Lin_Bam	M	Edinburgh	34	F	Lyndsey	Bambari	Lin_Bam	0.334	0	5.91	20.93	0.334	0.334	1	Chimpanzee	0	OldAdult	Lyndsey_Bambari	1	2.5	4	1.703492612
Qafzeh	26.28884326	Qafzeh_Bram	Qafzeh_Bram_Loi	M	Edinburgh	25	M	Bram	Loi	Bram_Loi	0	1.9	8.15	0.41	1.9	-1.9	-1	Chimpanzee	0	YoungAdult	Bram_Loi	2	5	2	0.817956969
Qafzeh	26.28884326	Qafzeh_Lyndsey	Qafzeh_Mis_Lin	M	Edinburgh	32	F	Lyndsey	Misaki	Mis_Lin	0	0.751	5.91	20.93	0.751	-0.751	-1	Chimpanzee	0	OldAdult	Lyndsey_Misaki	1	2.5	4	1.506706913
Qafzeh	26.28884326	Qafzeh_Claus	Qafzeh_Kofi_Clau	M	Edinburgh	7	M	Claus	Kofi	Kofi_Clau	0	0.076	6.96	1.59	0.076	-0.076	-1	Chimpanzee	0	YoungAdult	Claus_Kofi	2	3	3	-0.953114317
Qafzeh	26.28884326	Qafzeh_Pearl	Qafzeh_Pearl_Fred	M	Edinburgh	19	F	Pearl	Frederike	Pearl_Fred	0	0.159	2.32	6.23	0.159	-0.159	-1	Chimpanzee	0	OldAdult	Pearl_Frederike	1	3.333333333	3	0.227599874
Qafzeh	26.28884326	Qafzeh_Claus	Qafzeh_Loi_Clau	M	Edinburgh	1	M	Claus	Loi	Loi_Clau	0	0.541	6.96	1.59	0.541	-0.541	-1	Chimpanzee	0	YoungAdult	Claus_Loi	2	3	3	-1.543471412
Qafzeh	26.28884326	Qafzeh_Lyndsey	Qafzeh_Lin_Fred	M	Edinburgh	36	F	Lyndsey	Frederike	Lin_Fred	1.476	0	5.91	20.93	1.476	1.476	1	Chimpanzee	0	OldAdult	Lyndsey_Frederike	1	2.5	4	1.90027831
Qafzeh	26.28884326	Qafzeh_Claus	Qafzeh_Unyo_Clau	M	Edinburgh	35	M	Claus	Unyoro	Unyo_Clau	0.076	0.334	6.96	1.59	0.41	-0.258	-0.629268293	Chimpanzee	0	YoungAdult	Claus_Unyoro	2	3	3	1.801885461
Qafzeh	26.28884326	Qafzeh_Lyndsey	Qafzeh_Lin_Mis	M	Edinburgh	28	F	Lyndsey	Misaki	Lin_Mis	0.992	0.168	5.91	20.93	1.16	0.824	0.710344828	Chimpanzee	0	OldAdult	Lyndsey_Misaki	1	2.5	4	1.113135517
Qafzeh	26.28884326	Qafzeh_Lyndsey	Qafzeh_Fred_Lin	M	Edinburgh	15	F	Lyndsey	Frederike	Fred_Lin	2.49	0	5.91	20.93	2.49	2.49	1	Chimpanzee	0	OldAdult	Lyndsey_Frederike	1	2.5	4	-0.165971523
Qafzeh	26.28884326	Qafzeh_Lyndsey	Qafzeh_Bam_Lin	M	Edinburgh	31	F	Lyndsey	Bambari	Bam_Lin	0.242	0.309	5.91	20.93	0.551	-0.067	-0.121597096	Chimpanzee	0	OldAdult	Lyndsey_Bambari	1	2.5	4	1.408314064
Qafzeh	26.28884326	Qafzeh_Bram	Qafzeh_Bram_Kofi	M	Edinburgh	5	M	Bram	Kofi	Bram_Kofi	0.585	0	8.15	0.41	0.585	0.585	1	Chimpanzee	0	YoungAdult	Bram_Kofi	2	5	2	-1.149900015
Qafzeh	26.28884326	Qafzeh_Claus	Qafzeh_Clau_Loi	M	Edinburgh	11	M	Claus	Loi	Clau_Loi	0.959	1.967	6.96	1.59	2.926	-1.008	-0.344497608	Chimpanzee	0	YoungAdult	Claus_Loi	2	3	3	-0.55954292
Qafzeh	26.28884326	Qafzeh_Bram	Qafzeh_Loi_Bram	M	Edinburgh	30	M	Bram	Loi	Loi_Bram	0	1.767	8.15	0.41	1.767	-1.767	-1	Chimpanzee	0	YoungAdult	Bram_Loi	2	5	2	1.309921215
Qafzeh	26.28884326	Qafzeh_Pearl	Qafzeh_Fred_Pearl	M	Edinburgh	26	F	Pearl	Frederike	Fred_Pearl	0.259	0.776	2.32	6.23	1.035	-0.517	-0.499516908	Chimpanzee	0	OldAdult	Pearl_Frederike	1	3.333333333	3	0.916349818
Qafzeh	26.28884326	Qafzeh_Pearl	Qafzeh_Pearl_Bam	M	Edinburgh	13	F	Pearl	Bambari	Pearl_Bam	0	1.209	2.32	6.23	1.209	-1.209	-1	Chimpanzee	0	OldAdult	Pearl_Bambari	1	3.333333333	3	-0.362757222
Qafzeh	26.28884326	Qafzeh_Bram	Qafzeh_Unyo_Bram	M	Edinburgh	24	M	Bram	Unyoro	Unyo_Bram	0.093	0	8.15	0.41	0.093	0.093	1	Chimpanzee	0	YoungAdult	Bram_Unyoro	2	5	2	0.71956412
Qafzeh	26.28884326	Qafzeh_Pearl	Qafzeh_Bam_Pearl	M	Edinburgh	3	F	Pearl	Bambari	Bam_Pearl	0.125	2.343	2.32	6.23	2.468	-2.218	-0.898703404	Chimpanzee	0	OldAdult	Pearl_Bambari	1	3.333333333	3	-1.346685714
Rene	25.39356605	Rene_Ricky	Rene_Kofi_Rick	M	Edinburgh	3	M	Ricky	Kofi	Kofi_Rick	0	0.292	6.99	1.57	0.292	-0.292	-1	Chimpanzee	0	OldAdult	Ricky_Kofi	1	4	4	-1.346685714
Rene	25.39356605	Rene_Ricky	Rene_Loi_Rick	M	Edinburgh	6	M	Ricky	Loi	Loi_Rick	0	0.958	6.99	1.57	0.958	-0.958	-1	Chimpanzee	0	OldAdult	Ricky_Loi	1	4	4	-1.051507166
Rene	25.39356605	Rene_Ricky	Rene_Rick_Unyo	M	Edinburgh	16	M	Ricky	Unyoro	Rick_Unyo	0	0.093	6.99	1.57	0.093	-0.093	-1	Chimpanzee	0	OldAdult	Ricky_Unyoro	1	4	4	-0.067578674
Rene	25.39356605	Rene_Bram	Rene_Bram_Unyo	M	Edinburgh	2	M	Bram	Unyoro	Bram_Unyo	0.176	0	8.15	3.71	0.176	0.176	1	Chimpanzee	0	YoungAdult	Bram_Unyoro	4	1	5	-1.445078563
Rene	25.39356605	Rene_Emma	Rene_Bam_Emma	M	Edinburgh	13	F	Emma	Bambari	Bam_Emma	0	0.068	3.15	5.4	0.068	-0.068	-1	Chimpanzee	0	OldAdult	Emma_Bambari	1.666666667	3.666666667	3.333333333	-0.362757222
Rene	25.39356605	Rene_Ricky	Rene_Unyo_Rick	M	Edinburgh	20	M	Ricky	Unyoro	Unyo_Rick	0	0.793	6.99	1.57	0.793	-0.793	-1	Chimpanzee	0	OldAdult	Ricky_Unyoro	1	4	4	0.325992723
Rene	25.39356605	Rene_Emma	Rene_Emma_Mis	M	Edinburgh	27	F	Emma	Misaki	Emma_Mis	0.384	0	3.15	5.4	0.384	0.384	1	Chimpanzee	0	OldAdult	Emma_Misaki	1.666666667	3.666666667	3.333333333	1.014742667
Rene	25.39356605	Rene_Emma	Rene_Emma_Bam	M	Edinburgh	23	F	Emma	Bambari	Emma_Bam	0.209	0	3.15	5.4	0.209	0.209	1	Chimpanzee	0	OldAdult	Emma_Bambari	1.666666667	3.666666667	3.333333333	0.621171271
Rene	25.39356605	Rene_Bram	Rene_Unyo_Bram	M	Edinburgh	31	M	Bram	Unyoro	Unyo_Bram	0	0.068	8.15	3.71	0.068	-0.068	-1	Chimpanzee	0	YoungAdult	Bram_Unyoro	4	1	5	1.408314064
Rene	25.39356605	Rene_Emma	Rene_Fred_Emma	M	Edinburgh	18	F	Emma	Frederike	Fred_Emma	0.118	0.134	3.15	5.4	0.252	-0.016	-0.063492063	Chimpanzee	0	OldAdult	Emma_Frederike	1.666666667	3.666666667	3.333333333	0.129207024
Rene	25.39356605	Rene_Bram	Rene_Loi_Bram	M	Edinburgh	17	M	Bram	Loi	Loi_Bram	0.068	0	8.15	3.71	0.068	0.068	1	Chimpanzee	0	YoungAdult	Bram_Loi	4	1	5	0.030814175
Rene	25.39356605	Rene_Emma	Rene_Mis_Emma	M	Edinburgh	21	F	Emma	Misaki	Mis_Emma	0.068	0	3.15	5.4	0.068	0.068	1	Chimpanzee	0	OldAdult	Emma_Misaki	1.666666667	3.666666667	3.333333333	0.424385572
Rene	25.39356605	Rene_Bram	Rene_Bram_Loi	M	Edinburgh	11	M	Bram	Loi	Bram_Loi	0.318	0	8.15	3.71	0.318	0.318	1	Chimpanzee	0	YoungAdult	Bram_Loi	4	1	5	-0.55954292
Rene	25.39356605	Rene_Ricky	Rene_Rick_Kofi	M	Edinburgh	19	M	Ricky	Kofi	Rick_Kofi	0.376	0.118	6.99	1.57	0.494	0.258	0.522267206	Chimpanzee	0	OldAdult	Ricky_Kofi	1	4	4	0.227599874
Rene	25.39356605	Rene_Ricky	Rene_Rick_Loi	M	Edinburgh	36	M	Ricky	Loi	Rick_Loi	0.234	0	6.99	1.57	0.234	0.234	1	Chimpanzee	0	OldAdult	Ricky_Loi	1	4	4	1.90027831
Rene	25.39356605	Rene_Lyndsey	Rene_Lin_Mis	M	Edinburgh	9	F	Lyndsey	Misaki	Lin_Mis	0.068	0	5.91	2.65	0.068	0.068	1	Chimpanzee	0	OldAdult	Lyndsey_Misaki	1	2	4	-0.756328618
Rene	25.39356605	Rene_Lyndsey	Rene_Lin_Fred	M	Edinburgh	33	F	Lyndsey	Frederike	Lin_Fred	0.325	0	5.91	2.65	0.325	0.325	1	Chimpanzee	0	OldAdult	Lyndsey_Frederike	1	2	4	1.605099763
Rene	25.39356605	Rene_Lyndsey	Rene_Lin_Bam	M	Edinburgh	30	F	Lyndsey	Bambari	Lin_Bam	0.201	0	5.91	2.65	0.201	0.201	1	Chimpanzee	0	OldAdult	Lyndsey_Bambari	1	2	4	1.309921215
Rene	25.39356605	Rene_Lyndsey	Rene_Fred_Lin	M	Edinburgh	28	F	Lyndsey	Frederike	Fred_Lin	0	0.109	5.91	2.65	0.109	-0.109	-1	Chimpanzee	0	OldAdult	Lyndsey_Frederike	1	2	4	1.113135517
Rene	25.39356605	Rene_Lyndsey	Rene_Mis_Lin	M	Edinburgh	14	F	Lyndsey	Misaki	Mis_Lin	0.158	0	5.91	2.65	0.158	0.158	1	Chimpanzee	0	OldAdult	Lyndsey_Misaki	1	2	4	-0.264364372
Rene	25.39356605	Rene_Lyndsey	Rene_Bam_Lin	M	Edinburgh	26	F	Lyndsey	Bambari	Bam_Lin	0	0.259	5.91	2.65	0.259	-0.259	-1	Chimpanzee	0	OldAdult	Lyndsey_Bambari	1	2	4	0.916349818
Rene	25.39356605	Rene_Pearl	Rene_Pearl_Bam	M	Edinburgh	12	F	Pearl	Bambari	Pearl_Bam	0.309	0	2.32	9.54	0.309	0.309	1	Chimpanzee	0	OldAdult	Pearl_Bambari	1.333333333	1.666666667	4.333333333	-0.461150071
Rene	25.39356605	Rene_Bram	Rene_Kofi_Bram	M	Edinburgh	15	M	Bram	Kofi	Kofi_Bram	0.068	0	8.15	3.71	0.068	0.068	1	Chimpanzee	0	YoungAdult	Bram_Kofi	4	1	5	-0.165971523
Rene	25.39356605	Rene_Kindia	Rene_Kofi_Kin	M	Edinburgh	10	M	Kindia	Kofi	Kofi_Kin	0	0.401	0.73	7.83	0.401	-0.401	-1	Chimpanzee	0	YoungAdult	Kindia_Kofi	3	3.333333333	2.666666667	-0.657935769
Rene	25.39356605	Rene_Bram	Rene_Bram_Kofi	M	Edinburgh	32	M	Bram	Kofi	Bram_Kofi	0.134	0	8.15	3.71	0.134	0.134	1	Chimpanzee	0	YoungAdult	Bram_Kofi	4	1	5	1.506706913
Rene	25.39356605	Rene_Kindia	Rene_Kin_Unyo	M	Edinburgh	5	M	Kindia	Unyoro	Kin_Unyo	0.101	0	0.73	7.83	0.101	0.101	1	Chimpanzee	0	YoungAdult	Kindia_Unyoro	3	3.333333333	2.666666667	-1.149900015
Rene	25.39356605	Rene_Pearl	Rene_Pearl_Fred	M	Edinburgh	4	F	Pearl	Frederike	Pearl_Fred	0.326	0	2.32	9.54	0.326	0.326	1	Chimpanzee	0	OldAdult	Pearl_Frederike	1.333333333	1.666666667	4.333333333	-1.248292865
Rene	25.39356605	Rene_Pearl	Rene_Fred_Pearl	M	Edinburgh	34	F	Pearl	Frederike	Fred_Pearl	0	0.143	2.32	9.54	0.143	-0.143	-1	Chimpanzee	0	OldAdult	Pearl_Frederike	1.333333333	1.666666667	4.333333333	1.703492612
Rene	25.39356605	Rene_Pearl	Rene_Mis_Pearl	M	Edinburgh	24	F	Pearl	Misaki	Mis_Pearl	0	0.218	2.32	9.54	0.218	-0.218	-1	Chimpanzee	0	OldAdult	Pearl_Misaki	1.333333333	1.666666667	4.333333333	0.71956412
Rene	25.39356605	Rene_Pearl	Rene_Bam_Pearl	M	Edinburgh	35	F	Pearl	Bambari	Bam_Pearl	0	0.101	2.32	9.54	0.101	-0.101	-1	Chimpanzee	0	OldAdult	Pearl_Bambari	1.333333333	1.666666667	4.333333333	1.801885461
Rene	25.39356605	Rene_Kindia	Rene_Kin_Kofi	M	Edinburgh	7	M	Kindia	Kofi	Kin_Kofi	0	0.084	0.73	7.83	0.084	-0.084	-1	Chimpanzee	0	YoungAdult	Kindia_Kofi	3	3.333333333	2.666666667	-0.953114317
Rene	25.39356605	Rene_Pearl	Rene_Pearl_Mis	M	Edinburgh	29	F	Pearl	Misaki	Pearl_Mis	0	0.184	2.32	9.54	0.184	-0.184	-1	Chimpanzee	0	OldAdult	Pearl_Misaki	1.333333333	1.666666667	4.333333333	1.211528366
Rene	25.39356605	Rene_Emma	Rene_Emma_Fred	M	Edinburgh	25	F	Emma	Frederike	Emma_Fred	0.451	0.109	3.15	5.4	0.56	0.342	0.610714286	Chimpanzee	0	OldAdult	Emma_Frederike	1.666666667	3.666666667	3.333333333	0.817956969
Rene	25.39356605	Rene_Kindia	Rene_Kin_Loi	M	Edinburgh	1	M	Kindia	Loi	Kin_Loi	0.184	0	0.73	7.83	0.184	0.184	1	Chimpanzee	0	YoungAdult	Kindia_Loi	3	3.333333333	2.666666667	-1.543471412
Rene	25.39356605	Rene_Kindia	Rene_Unyo_Kin	M	Edinburgh	22	M	Kindia	Unyoro	Unyo_Kin	0	0.151	0.73	7.83	0.151	-0.151	-1	Chimpanzee	0	YoungAdult	Kindia_Unyoro	3	3.333333333	2.666666667	0.522778421
Rene	25.39356605	Rene_Kindia	Rene_Loi_Kin	M	Edinburgh	8	M	Kindia	Loi	Loi_Kin	0	0.309	0.73	7.83	0.309	-0.309	-1	Chimpanzee	0	YoungAdult	Kindia_Loi	3	3.333333333	2.666666667	-0.854721468
Velu	4.057494867	Velu_Kindia	Velu_Kin_Unyo	M	Edinburgh	7	M	Kindia	Unyoro	Kin_Unyo	0	0.334	0.73	3.86	0.334	-0.334	-1	Chimpanzee	0	YoungAdult	Kindia_Unyoro	4.5	2.5	4	-0.953114317
Velu	4.057494867	Velu_Kindia	Velu_Unyo_Kin	M	Edinburgh	22	M	Kindia	Unyoro	Unyo_Kin	0.368	0.284	0.73	3.86	0.652	0.084	0.128834356	Chimpanzee	0	YoungAdult	Kindia_Unyoro	4.5	2.5	4	0.522778421
Velu	4.057494867	Velu_Kindia	Velu_Kin_Kofi	M	Edinburgh	12	M	Kindia	Kofi	Kin_Kofi	0.192	0.534	0.73	3.86	0.726	-0.342	-0.47107438	Chimpanzee	0	YoungAdult	Kindia_Kofi	4.5	2.5	4	-0.461150071
Velu	4.057494867	Velu_Kindia	Velu_Loi_Kin	M	Edinburgh	17	M	Kindia	Loi	Loi_Kin	0	0.801	0.73	3.86	0.801	-0.801	-1	Chimpanzee	0	YoungAdult	Kindia_Loi	4.5	2.5	4	0.030814175
Velu	4.057494867	Velu_Emma	Velu_Mis_Emma	M	Edinburgh	20	F	Emma	Misaki	Mis_Emma	0.876	0.401	3.15	1.44	1.277	0.475	0.371965544	Chimpanzee	0	OldAdult	Emma_Misaki	4	3	3	0.325992723
Velu	4.057494867	Velu_Emma	Velu_Bam_Emma	M	Edinburgh	10	F	Emma	Bambari	Bam_Emma	0.834	0.967	3.15	1.44	1.801	-0.133	-0.073847862	Chimpanzee	0	OldAdult	Emma_Bambari	4	3	3	-0.657935769
Velu	4.057494867	Velu_Emma	Velu_Emma_Bam	M	Edinburgh	25	F	Emma	Bambari	Emma_Bam	0.234	1.442	3.15	1.44	1.676	-1.208	-0.720763723	Chimpanzee	0	OldAdult	Emma_Bambari	4	3	3	0.817956969
Velu	4.057494867	Velu_Emma	Velu_Emma_Mis	M	Edinburgh	5	F	Emma	Misaki	Emma_Mis	0.409	0.118	3.15	1.44	0.527	0.291	0.552182163	Chimpanzee	0	OldAdult	Emma_Misaki	4	3	3	-1.149900015
Velu	4.057494867	Velu_Kindia	Velu_Kin_Loi	M	Edinburgh	1	M	Kindia	Loi	Kin_Loi	0.285	0.068	0.73	3.86	0.353	0.217	0.614730878	Chimpanzee	0	YoungAdult	Kindia_Loi	4.5	2.5	4	-1.543471412
Velu	4.057494867	Velu_Kindia	Velu_Kofi_Kin	M	Edinburgh	27	M	Kindia	Kofi	Kofi_Kin	0.368	0.401	0.73	3.86	0.769	-0.033	-0.042912874	Chimpanzee	0	YoungAdult	Kindia_Kofi	4.5	2.5	4	1.014742667
Velu	4.057494867	Velu_Pearl	Velu_Pearl_Bam	M	Edinburgh	4	F	Pearl	Bambari	Pearl_Bam	0.593	0.618	2.32	2.27	1.211	-0.025	-0.020644096	Chimpanzee	0	OldAdult	Pearl_Bambari	3	2	4	-1.248292865
Velu	4.057494867	Velu_Pearl	Velu_Bam_Pearl	M	Edinburgh	19	F	Pearl	Bambari	Bam_Pearl	0.268	1.108	2.32	2.27	1.376	-0.84	-0.610465116	Chimpanzee	0	OldAdult	Pearl_Bambari	3	2	4	0.227599874
Velu	4.057494867	Velu_Emma	Velu_Emma_Fred	M	Edinburgh	31	F	Emma	Frederike	Emma_Fred	0.134	0.093	3.15	1.44	0.227	0.041	0.18061674	Chimpanzee	0	OldAdult	Emma_Frederike	4	3	3	1.408314064
Velu	4.057494867	Velu_Pearl	Velu_Mis_Pearl	M	Edinburgh	30	F	Pearl	Misaki	Mis_Pearl	0.16	0.392	2.32	2.27	0.552	-0.232	-0.420289855	Chimpanzee	0	OldAdult	Pearl_Misaki	3	2	4	1.309921215
Velu	4.057494867	Velu_Emma	Velu_Fred_Emma	M	Edinburgh	16	F	Emma	Frederike	Fred_Emma	0.718	0.276	3.15	1.44	0.994	0.442	0.444668008	Chimpanzee	0	OldAdult	Emma_Frederike	4	3	3	-0.067578674
Velu	4.057494867	Velu_Pearl	Velu_Fred_Pearl	M	Edinburgh	24	F	Pearl	Frederike	Fred_Pearl	0.743	0.459	2.32	2.27	1.202	0.284	0.236272879	Chimpanzee	0	OldAdult	Pearl_Frederike	3	2	4	0.71956412
Velu	4.057494867	Velu_Pearl	Velu_Pearl_Mis	M	Edinburgh	15	F	Pearl	Misaki	Pearl_Mis	1.758	0.251	2.32	2.27	2.009	1.507	0.75012444	Chimpanzee	0	OldAdult	Pearl_Misaki	3	2	4	-0.165971523
Velu	4.057494867	Velu_Pearl	Velu_Pearl_Fred	M	Edinburgh	9	F	Pearl	Frederike	Pearl_Fred	0.743	0.343	2.32	2.27	1.086	0.4	0.368324125	Chimpanzee	0	OldAdult	Pearl_Frederike	3	2	4	-0.756328618
Zamba	46.21492129	Zamba_Loi	Zamba_Loi_Clau	M	Kumamoto Chimpanzees	1	M	Loi	Claus	Loi_Clau	2.39	0.18	4.49	1.69	2.57	2.21	0.859922179	Chimpanzee	1	YoungAdult	Claus_Loi	5	1	1	-1.543471412
Zamba	46.21492129	Zamba_Loi	Zamba_Loi_Rick	M	Kumamoto Chimpanzees	36	M	Loi	Ricky	Loi_Rick	2.248	0.198	4.49	1.69	2.446	2.05	0.838103025	Chimpanzee	1	YoungAdult	Ricky_Loi	5	1	1	1.90027831
Zamba	46.21492129	Zamba_Tsubaki	Zamba_Emma_Tsu	M	Kumamoto Chimpanzees	23	F	Tsubaki	Emma	Emma_Tsu	0	2.857	4.49	1.69	2.857	-2.857	-1	Chimpanzee	1	YoungAdult	Tsubaki_Emma	1.5	2.5	4	0.621171271
Zamba	46.21492129	Zamba_Loi	Zamba_Rick_Loi	M	Kumamoto Chimpanzees	9	M	Loi	Ricky	Rick_Loi	0	1.041	4.49	1.69	1.041	-1.041	-1	Chimpanzee	1	YoungAdult	Ricky_Loi	5	1	1	-0.756328618
Zamba	46.21492129	Zamba_Loi	Zamba_Bram_Loi	M	Kumamoto Chimpanzees	14	M	Loi	Bram	Bram_Loi	0.3	2.203	4.49	1.69	2.503	-1.903	-0.760287655	Chimpanzee	1	YoungAdult	Bram_Loi	5	1	1	-0.264364372
Zamba	46.21492129	Zamba_Loi	Zamba_Clau_Loi	M	Kumamoto Chimpanzees	19	M	Loi	Claus	Clau_Loi	1.811	0.131	4.49	1.69	1.942	1.68	0.865087539	Chimpanzee	1	YoungAdult	Claus_Loi	5	1	1	0.227599874
Zamba	46.21492129	Zamba_Tsubaki	Zamba_Tsu_Pearl	M	Kumamoto Chimpanzees	16	F	Tsubaki	Pearl	Tsu_Pearl	2.477	0.253	4.49	1.69	2.73	2.224	0.814652015	Chimpanzee	1	YoungAdult	Tsubaki_Pearl	1.5	2.5	4	-0.067578674
Zamba	46.21492129	Zamba_Tsubaki	Zamba_Pearl_Tsu	M	Kumamoto Chimpanzees	33	F	Tsubaki	Pearl	Pearl_Tsu	1.03	0.951	4.49	1.69	1.981	0.079	0.039878849	Chimpanzee	1	YoungAdult	Tsubaki_Pearl	1.5	2.5	4	1.605099763
Zamba	46.21492129	Zamba_Tsubaki	Zamba_Tsu_Emma	M	Kumamoto Chimpanzees	5	F	Tsubaki	Emma	Tsu_Emma	2.443	0.197	4.49	1.69	2.64	2.246	0.850757576	Chimpanzee	1	YoungAdult	Tsubaki_Emma	1.5	2.5	4	-1.149900015
Zamba	46.21492129	Zamba_Loi	Zamba_Loi_Bram	M	Kumamoto Chimpanzees	31	M	Loi	Bram	Loi_Bram	2.997	0	4.49	1.69	2.997	2.997	1	Chimpanzee	1	YoungAdult	Bram_Loi	5	1	1	1.408314064
Zamba	46.21492129	Zamba_Tsubaki	Zamba_Lyn_Tsu	M	Kumamoto Chimpanzees	12	F	Tsubaki	Lyndsey	Lyn_Tsu	2.98	0	4.49	1.69	2.98	2.98	1	Chimpanzee	1	YoungAdult	Tsubaki_Lyndsey	1.5	2.5	4	-0.461150071
Zamba	46.21492129	Zamba_Tsubaki	Zamba_Tsu_Lyn	M	Kumamoto Chimpanzees	29	F	Tsubaki	Lyndsey	Tsu_Lyn	2.985	0	4.49	1.69	2.985	2.985	1	Chimpanzee	1	YoungAdult	Tsubaki_Lyndsey	1.5	2.5	4	1.211528366
Ikela	27.21971253	Ikela_Erin	Ikela_Erin_Kido	F	Kumamoto Bonobos	1	M	Erin	Kidogo	Erin_Kido	2.159	0.341	5.48	4.05	2.5	1.818	0.7272	Bonobo	1	YoungAdult	Erin_Kidogo	2	1	5	-1.543471412
Ikela	27.21971253	Ikela_Erin	Ikela_Kido_Erin	F	Kumamoto Bonobos	9	M	Erin	Kidogo	Kido_Erin	1.926	0.413	5.48	4.05	2.339	1.513	0.646857631	Bonobo	1	YoungAdult	Erin_Kidogo	2	1	5	-0.756328618
Ikela	27.21971253	Ikela_Erin	Ikela_Erin_Kire	F	Kumamoto Bonobos	17	M	Erin	Kirembo	Erin_Kire	2.304	0.418	5.48	4.05	2.722	1.886	0.692872888	Bonobo	1	YoungAdult	Erin_Kirembo	2	1	5	0.030814175
Ikela	27.21971253	Ikela_Erin	Ikela_Kire_Erin	F	Kumamoto Bonobos	25	M	Erin	Kirembo	Kire_Erin	2.042	0.424	5.48	4.05	2.466	1.618	0.656123277	Bonobo	1	YoungAdult	Erin_Kirembo	2	1	5	0.817956969
Ikela	27.21971253	Ikela_Kalli	Ikela_Ling_Kalli	F	Kumamoto Bonobos	6	F	Kalli	Lingoye	Ling_Kalli	0.938	1.462	5.48	2.67	2.4	-0.524	-0.218333333	Bonobo	1	Adolescent	Kalli_Lingoye	2	2	5	-1.051507166
Ikela	27.21971253	Ikela_Kalli	Ikela_Kalli_Ling	F	Kumamoto Bonobos	14	F	Kalli	Lingoye	Kalli_Ling	1.848	0.675	5.48	2.67	2.523	1.173	0.464922711	Bonobo	1	Adolescent	Kalli_Lingoye	2	2	5	-0.264364372
Ikela	27.21971253	Ikela_Kalli	Ikela_Kalli_Jas	F	Kumamoto Bonobos	30	F	Kalli	Jasiri	Kalli_Jas	2.51	0.261	5.48	2.67	2.771	2.249	0.811620354	Bonobo	1	Adolescent	Kalli_Jasiri	2	2	5	1.309921215
Ikela	27.21971253	Ikela_Kalli	Ikela_Jas_Kalli	F	Kumamoto Bonobos	22	F	Kalli	Jasiri	Jas_Kalli	1.934	0.634	5.48	2.67	2.568	1.3	0.50623053	Bonobo	1	Adolescent	Kalli_Jasiri	2	2	5	0.522778421
Ikela	27.21971253	Ikela_Makasi	Ikela_Kaso_Maka	F	Kumamoto Bonobos	2	M	Makasi	Kasongo	Kaso_Maka	2.317	0.274	5.48	8.43	2.591	2.043	0.788498649	Bonobo	1	Adolescent	Makasi_Kasongo	1	4	3	-1.445078563
Ikela	27.21971253	Ikela_Makasi	Ikela_Maka_Kaso	F	Kumamoto Bonobos	10	M	Makasi	Kasongo	Maka_Kaso	1.6	0.869	5.48	8.43	2.469	0.731	0.296071284	Bonobo	1	Adolescent	Makasi_Kasongo	1	4	3	-0.657935769
Ikela	27.21971253	Ikela_Makasi	Ikela_Api_Maka	F	Kumamoto Bonobos	18	M	Makasi	Api	Api_Maka	0.515	1.979	5.48	8.43	2.494	-1.464	-0.587008821	Bonobo	1	Adolescent	Makasi_Api	1	4	3	0.129207024
Ikela	27.21971253	Ikela_Makasi	Ikela_Maka_Api	F	Kumamoto Bonobos	26	M	Makasi	Api	Maka_Api	1.76	0.334	5.48	8.43	2.094	1.426	0.680993314	Bonobo	1	Adolescent	Makasi_Api	1	4	3	0.916349818
Junior	24.08761123	Junior_Erin	Junior_Kire_Erin	M	Kumamoto Bonobos	17	M	Erin	Kirembo	Kire_Erin	0.241	1.201	5.48	1.49	1.442	-0.96	-0.665742025	Bonobo	1	YoungAdult	Erin_Kirembo	3	3	5	0.030814175
Junior	24.08761123	Junior_Erin	Junior_Erin_Kido	M	Kumamoto Bonobos	9	M	Erin	Kidogo	Erin_Kido	1.325	0.511	5.48	1.49	1.836	0.814	0.44335512	Bonobo	1	YoungAdult	Erin_Kidogo	3	3	5	-0.756328618
Junior	24.08761123	Junior_Erin	Junior_Erin_Kire	M	Kumamoto Bonobos	1	M	Erin	Kirembo	Erin_Kire	1.705	0.544	5.48	1.49	2.249	1.161	0.516229435	Bonobo	1	YoungAdult	Erin_Kirembo	3	3	5	-1.543471412
Junior	24.08761123	Junior_Erin	Junior_Kido_Erin	M	Kumamoto Bonobos	25	M	Erin	Kidogo	Kido_Erin	0.248	0.188	5.48	1.49	0.436	0.06	0.137614679	Bonobo	1	YoungAdult	Erin_Kidogo	3	3	5	0.817956969
Junior	24.08761123	Junior_Kalli	Junior_Ling_Kalli	M	Kumamoto Bonobos	14	F	Kalli	Lingoye	Ling_Kalli	0.668	1.297	5.48	1.49	1.965	-0.629	-0.320101781	Bonobo	1	Adolescent	Kalli_Lingoye	3	3	5	-0.264364372
Junior	24.08761123	Junior_Kalli	Junior_Jas_Kalli	M	Kumamoto Bonobos	6	F	Kalli	Jasiri	Jas_Kalli	0.421	0.208	5.48	1.49	0.629	0.213	0.33863275	Bonobo	1	Adolescent	Kalli_Jasiri	3	3	5	-1.051507166
Junior	24.08761123	Junior_Kalli	Junior_Kalli_Ling	M	Kumamoto Bonobos	32	F	Kalli	Lingoye	Kalli_Ling	0.94	0.438	5.48	1.49	1.378	0.502	0.364296081	Bonobo	1	Adolescent	Kalli_Lingoye	3	3	5	1.506706913
Junior	24.08761123	Junior_Kalli	Junior_Kalli_Jas	M	Kumamoto Bonobos	22	F	Kalli	Jasiri	Kalli_Jas	0.494	0.178	5.48	1.49	0.672	0.316	0.470238095	Bonobo	1	Adolescent	Kalli_Jasiri	3	3	5	0.522778421
Junior	24.08761123	Junior_Makasi	Junior_Maka_Api	M	Kumamoto Bonobos	18	M	Makasi	Api	Maka_Api	1.997	0.181	5.48	9.61	2.178	1.816	0.83379247	Bonobo	1	Adolescent	Makasi_Api	2	3	4	0.129207024
Junior	24.08761123	Junior_Makasi	Junior_Api_Maka	M	Kumamoto Bonobos	2	M	Makasi	Api	Api_Maka	1.444	0.837	5.48	9.61	2.281	0.607	0.266111355	Bonobo	1	Adolescent	Makasi_Api	2	3	4	-1.445078563
Junior	24.08761123	Junior_Makasi	Junior_Kaso_Maka	M	Kumamoto Bonobos	10	M	Makasi	Kasongo	Kaso_Maka	1.501	0.238	5.48	9.61	1.739	1.263	0.726279471	Bonobo	1	Adolescent	Makasi_Kasongo	2	3	4	-0.657935769
Junior	24.08761123	Junior_Makasi	Junior_Maka_Kaso	M	Kumamoto Bonobos	26	M	Makasi	Kasongo	Maka_Kaso	0.164	0.211	5.48	9.61	0.375	-0.047	-0.125333333	Bonobo	1	Adolescent	Makasi_Kasongo	2	3	4	0.916349818
Lenore	37.03216975	Lenore_Erin	Lenore_Kire_Erin	F	Kumamoto Bonobos	1	M	Erin	Kirembo	Kire_Erin	1.379	0.705	5.48	21.36	2.084	0.674	0.323416507	Bonobo	1	YoungAdult	Erin_Kirembo	1	1	5	-1.543471412
Lenore	37.03216975	Lenore_Erin	Lenore_Erin_Kire	F	Kumamoto Bonobos	9	M	Erin	Kirembo	Erin_Kire	0.961	0.318	5.48	21.36	1.279	0.643	0.502736513	Bonobo	1	YoungAdult	Erin_Kirembo	1	1	5	-0.756328618
Lenore	37.03216975	Lenore_Erin	Lenore_Erin_Kido	F	Kumamoto Bonobos	25	M	Erin	Kidogo	Erin_Kido	1.265	0.255	5.48	21.36	1.52	1.01	0.664473684	Bonobo	1	YoungAdult	Erin_Kidogo	1	1	5	0.817956969
Lenore	37.03216975	Lenore_Erin	Lenore_Kido_Erin	F	Kumamoto Bonobos	17	M	Erin	Kidogo	Kido_Erin	1.387	0.908	5.48	21.36	2.295	0.479	0.208714597	Bonobo	1	YoungAdult	Erin_Kidogo	1	1	5	0.030814175
Lenore	37.03216975	Lenore_Kalli	Lenore_Ling_Kalli	F	Kumamoto Bonobos	29	F	Kalli	Lingoye	Ling_Kalli	1.545	0.307	5.48	8.71	1.852	1.238	0.668466523	Bonobo	1	Adolescent	Kalli_Lingoye	2	2	5	1.211528366
Lenore	37.03216975	Lenore_Kalli	Lenore_Kalli_Ling	F	Kumamoto Bonobos	22	F	Kalli	Lingoye	Kalli_Ling	1.372	0.72	5.48	8.71	2.092	0.652	0.31166348	Bonobo	1	Adolescent	Kalli_Lingoye	2	2	5	0.522778421
Lenore	37.03216975	Lenore_Kalli	Lenore_Kalli_Jas	F	Kumamoto Bonobos	6	F	Kalli	Jasiri	Kalli_Jas	1.218	0.657	5.48	8.71	1.875	0.561	0.2992	Bonobo	1	Adolescent	Kalli_Jasiri	2	2	5	-1.051507166
Lenore	37.03216975	Lenore_Kalli	Lenore_Jas_Kalli	F	Kumamoto Bonobos	14	F	Kalli	Jasiri	Jas_Kalli	1.523	0.848	5.48	8.71	2.371	0.675	0.284690004	Bonobo	1	Adolescent	Kalli_Jasiri	2	2	5	-0.264364372
Lolita	29.82340862	Lolita_Erin	Lolita_Erin_Kido	F	Kumamoto Bonobos	13	M	Erin	Kidogo	Erin_Kido	1.712	0.355	5.48	2.72	2.067	1.357	0.656507015	Bonobo	1	YoungAdult	Erin_Kidogo	3	3	5	-0.362757222
Lolita	29.82340862	Lolita_Erin	Lolita_Erin_Kire	F	Kumamoto Bonobos	5	M	Erin	Kirembo	Erin_Kire	1.021	0.641	5.48	2.72	1.662	0.38	0.228640193	Bonobo	1	YoungAdult	Erin_Kirembo	3	3	5	-1.149900015
Lolita	29.82340862	Lolita_Erin	Lolita_Kire_Erin	F	Kumamoto Bonobos	21	M	Erin	Kirembo	Kire_Erin	0.584	1.348	5.48	2.72	1.932	-0.764	-0.395445135	Bonobo	1	YoungAdult	Erin_Kirembo	3	3	5	0.424385572
Lolita	29.82340862	Lolita_Erin	Lolita_Kido_Erin	F	Kumamoto Bonobos	28	M	Erin	Kidogo	Kido_Erin	0.834	0.798	5.48	2.72	1.632	0.036	0.022058824	Bonobo	1	YoungAdult	Erin_Kidogo	3	3	5	1.113135517
Lolita	29.82340862	Lolita_Kalli	Lolita_Kalli_Ling	F	Kumamoto Bonobos	25	F	Kalli	Lingoye	Kalli_Ling	0.437	0.128	5.48	1.49	0.565	0.309	0.546902655	Bonobo	1	Adolescent	Kalli_Lingoye	2	2	5	0.817956969
Lolita	29.82340862	Lolita_Kalli	Lolita_Jas_Kalli	F	Kumamoto Bonobos	2	F	Kalli	Jasiri	Jas_Kalli	1.236	0.371	5.48	1.49	1.607	0.865	0.538270068	Bonobo	1	Adolescent	Kalli_Jasiri	2	2	5	-1.445078563
Lolita	29.82340862	Lolita_Kalli	Lolita_Kalli_Jas	F	Kumamoto Bonobos	18	F	Kalli	Jasiri	Kalli_Jas	0.561	0.234	5.48	1.49	0.795	0.327	0.411320755	Bonobo	1	Adolescent	Kalli_Jasiri	2	2	5	0.129207024
Lolita	29.82340862	Lolita_Kalli	Lolita_Ling_Kalli	F	Kumamoto Bonobos	10	F	Kalli	Lingoye	Ling_Kalli	0.968	0.178	5.48	1.49	1.146	0.79	0.689354276	Bonobo	1	Adolescent	Kalli_Lingoye	2	2	5	-0.657935769
Lolita	29.82340862	Lolita_Makasi	Lolita_Maka_Kaso	F	Kumamoto Bonobos	29	M	Makasi	Kasongo	Maka_Kaso	0.502	0.428	5.48	9.61	0.93	0.074	0.079569892	Bonobo	1	Adolescent	Makasi_Kasongo	1	2	2	1.211528366
Lolita	29.82340862	Lolita_Makasi	Lolita_Kaso_Maka	F	Kumamoto Bonobos	14	M	Makasi	Kasongo	Kaso_Maka	0.617	0.505	5.48	9.61	1.122	0.112	0.099821747	Bonobo	1	Adolescent	Makasi_Kasongo	1	2	2	-0.264364372
Lolita	29.82340862	Lolita_Makasi	Lolita_Api_Maka	F	Kumamoto Bonobos	6	M	Makasi	Api	Api_Maka	0.504	0.374	5.48	9.61	0.878	0.13	0.148063781	Bonobo	1	Adolescent	Makasi_Api	1	2	2	-1.051507166
Lolita	29.82340862	Lolita_Makasi	Lolita_Maka_Api	F	Kumamoto Bonobos	22	M	Makasi	Api	Maka_Api	0.78	0.334	5.48	9.61	1.114	0.446	0.400359066	Bonobo	1	Adolescent	Makasi_Api	1	2	2	0.522778421
