# Supplementary material for: Bonobos and chimpanzees remember familiar conspecifics for decades
Source: Proc Natl Acad Sci U S A. 2023 Dec 18;120(52):e2304903120. doi: 10.1073/pnas.2304903120 (PMC10756267; doi:10.1073/pnas.2304903120)
Supplement: Supplementary file 4 — Dataset S03 (XLSX) [file pnas.2304903120.sd03.xlsx]

## Sheet: Edinburgh Chimp Group Sizes
	Subjects
	Edith		Eva		Frek		Kilimi		Liberius		Louis		Qafzeh		Rene		Velu
Indivs that subject has lived with, including duration of time together (years)	Bram	3.25548	Bram	3.25548	Bram	3.25548	Mende	8.77534	Mende	4.95616	Mende	8.77534	Mende	8.77534	Bram	3.25548	Emma	1.43562
	Ricky	1.56712	Ricky	1.56712	Ricky	1.56712	Bram	0.405479	Bram	0.405479	Bram	0.405479	Bram	0.405479	Ricky	1.56712	Pearl	2.26575
	Claus	4.44178	Claus	4.44178	Claus	4.44178	Ricky	18.9534	Ricky	13.0356	Ricky	29.4493	Ricky	19.8466	Claus	4.44178	Kindia	3.86027
	Lyndsey	2.64932	Lyndsey	2.64932	Lyndsey	2.64932	Claus	1.59178	Claus	1.59178	Claus	1.59178	Claus	1.59178	Lyndsey	2.64932	Cindy	4.46849
	Emma	5.40274	Emma	5.40274	Emma	5.40274	Lyndsey	20.0356	Lyndsey	14.1178	Lyndsey	29.2027	Lyndsey	20.9288	Emma	5.40274	David	7.38904
	Pearl	9.08288	Pearl	9.08288	Pearl	9.08288	Emma	22.789	Emma	16.8712	Emma	24.6356	Emma	23.6822	Pearl	9.08288	Frek	8.92055
	Kindia	7.8274	Kindia	7.8274	Kindia	7.8274	Pearl	6.23288	Pearl	6.23288	Pearl	6.23288	Pearl	6.23288	Kindia	7.8274	Liberius	8.92055
	Cindy	8.43562	Cindy	8.43562	Cindy	8.43562	Kindia	21.2521	Kindia	19.2959	Kindia	21.2521	Kindia	21.2521	Cindy	8.43562	Louis	8.92055
	David	11.3562	David	11.3562	David	11.3562	Cindy	25.8219	Cindy	19.9041	Cindy	36.3178	Cindy	26.7151	David	11.3562	Paul	8.92055
	Frek	15.7377	Frek	15.7377	Edith	15.7377	David	28.7425	David	22.8247	David	39.2384	David	29.6356	Frek	15.7377	Qafzeh	8.92055
	Liberius	12.8877	Liberius	12.8877	Liberius	12.8877	Frek	12.8877	Frek	12.8877	Frek	12.8877	Frek	12.8877	Liberius	12.8877	Rene	8.92055
	Louis	12.8877	Louis	12.8877	Louis	12.8877	Liberius	24.3562	Louis	24.3562	Liberius	24.3562	Liberius	24.3562	Louis	12.8877	Edith	8.92055
	Paul	15.7377	Paul	15.7377	Paul	15.7377	Louis	30.274	Paul	12.8877	Paul	12.8877	Louis	31.1671	Paul	15.7377	Eva	8.92055
	Qafzeh	12.8877	Qafzeh	12.8877	Qafzeh	12.8877	Paul	12.8877	Qafzeh	24.3562	Qafzeh	31.1671	Paul	12.8877	Qafzeh	12.8877	Heleen	8.92055
	Rene	15.7377	Rene	15.7377	Rene	15.7377	Qafzeh	30.274	Rene	12.8877	Rene	12.8877	Rene	12.8877	Edith	15.7377	Kilimi	8.92055
	Velu	8.92055	Velu	8.92055	Velu	8.92055	Rene	12.8877	Velu	8.92055	Velu	8.92055	Velu	8.92055	Velu	8.92055	Lianne	8.92055
	Eva	15.7377	Edith	15.7377	Eva	15.7377	Velu	8.92055	Edith	12.8877	Edith	12.8877	Edith	12.8877	Eva	15.7377	Lucy	8.92055
	Heleen	15.7377	Heleen	15.7377	Heleen	15.7377	Edith	12.8877	Eva	12.8877	Eva	12.8877	Eva	12.8877	Heleen	15.7377	Sophie	8.92055
	Kilimi	12.8877	Kilimi	12.8877	Kilimi	12.8877	Eva	12.8877	Heleen	12.8877	Heleen	12.8877	Heleen	12.8877	Kilimi	12.8877	Masindi	3.30411
	Lianne	15.7377	Lianne	15.7377	Lianne	15.7377	Heleen	12.8877	Kilimi	24.3562	Kilimi	30.274	Kilimi	30.274	Lianne	15.7377
	Lucy	12.8877	Lucy	12.8877	Lucy	12.8877	Lianne	12.8877	Lianne	12.8877	Lianne	12.8877	Lianne	12.8877	Lucy	12.8877
	Sophie	15.7377	Sophie	15.7377	Sophie	15.7377	Lucy	30.274	Lucy	24.3562	Lucy	40.7699	Lucy	31.1671	Sophie	15.7377
	Masindi	3.30411	Masindi	3.30411	Masindi	3.30411	Sophie	12.8877	Sophie	12.8877	Sophie	12.8877	Sophie	12.8877	Masindi	3.30411
							Masindi	3.30411	Masindi	3.30411	Masindi	3.30411	Masindi	3.30411
							Outamba	1.19726			Jock	0.279452	Cressida	0.10137
							Gombi	1.3863			Digby	0.40274	Lope	0.884932
							Leo	3.67397			Polly	1.83562	Outamba	1.19726
							Tom	5.59452			Annie	2.79726	Gombi	1.3863
											Gordon	0.706849	Leo	4.56712
											Peter	6.0274	Tom	6.48767
											Jackson	6.85753
											Amber	1.7726
											Jane	7.60822
											Rory	4.6411
											Sembe	1.21096
											Cressida	1.05479
											Lope	2.09589
											Outamba	1.19726
											Gombi	1.3863
											Leo	14.1699
											Tom	16.0904
Note: Dutch chimps were housed together in Beekse Bergen from around 1st September 2007 to March 2010 between the BPRC lab and Edinburgh. Before this is unknown at the lab, though some are related so likely spent time together together at some point in the lab.

## Sheet: Planckendael Bonobo Group Sizes
	Subjects
	Djanoa		Habari		Kikongo		Lina		Nayoki
Indivs that subject has lived with, including duration of time together (years)	Yala	7.40822	Hermien	4.07397	Hortense	4.92603	Vernon	6.49863	Djanoa	6.77808
	Simon	7.40822	Hortense	5.14521	Zamba	4.92603	Loretta	7.8137	Habari	6.77808
	Santi	7.40822	Kidogo	2.69589	Jill	2.43562	Lana	7.63836	Sakana	1.41644
	Maringa	4.29863	Redy	2.65479	Bolombo	2.43562	Louise	7.26027	Busira	6.47671
	Dzeeta	0.156164	Vifijo	9.02466	Kumbuka	2.43562	Akili	7.8137	Sanza	1.91781
	Hermien	7.51781	Zamba	5.14521	Besede	2.43562	Lisa	6.49863	Vifijo	6.77808
	Hortense	8.58904	Hongo	2.58082	Yahimba	2.43562	Connie-Lenore	2.89863	Lina	6.77808
	Kidogo	6.13973	Huenda	3.6411	Makasi	2.43562	Victor	5.72329	Louisoko	6.77808
	Redy	6.09863	Lomela	0.961644	Monyama	2.43562	Maiko	1.06849	Lucuma	6.77808
	Vifijo	12.4685	Jasiri	2.20822	Ayebi	1.64658	Congo 1	1.06849	Lingoye	4.45753
	Zamba	8.58904	Lina	9.93151	Lina	2.49041	Marilyn	5.54247	Rubani	2.72877
	Zomi	3.05205	Louisoko	9.93151	Louisoko	2.49041	Lavern	5.11507	Hortense	2.49041
	Etje	0.167123	Lucuma	9.93151	Lucuma	2.49041	Lolita	3.29589	Zamba	2.49041
	Foyo	0.646575	Lingoye	7.61096	Lingoye	2.49041	Ikela	1.45479	Kikongo	2.49041
	Habari	12.9315	Rubani	2.72877	Rubani	2.49041	Erin	1.40548
	Hongo	2.58082	Kikongo	2.49041	Vifijo	2.49041	Masikini	4.47945
	Huenda	3.6411	Nayoki	6.77808	Djanoa	2.49041	Kombote	15.9534
	Lomela	0.961644	Busira	6.47671	Habari	2.49041	Daniela	15.9534
	Jasiri	2.20822	Sanza	1.91781	Nayoki	2.49041	Chipita	12.3123
	Lina	9.93151	Sakana	1.41644	Busira	2.49041	Chimba	0.780822
	Louisoko	9.93151			Sanza	1.91781	Kirembo	15.9534
	Lucuma	9.93151			Sakana	1.41644	Diwani	12.7205
	Lingoye	7.61096					David	8.00822
	Rubani	2.72877					Zorba	14.9397
	Kikongo	2.49041					Kutu	7.28493
	Nayoki	6.77808					Khaya	4.02466
	Busira	6.47671					Kamiti	1.33699
	Sanza	1.91781					Eja	3.29041
	Sakana	1.41644					Mixi	7.36438
							Banbo	4.02466
							Kianga	3.78356
							Dankie	1.17534
							Kasai	4.33699
							Louisoko	7.81
							Lucuma	7.81
							Lingoye	8.77808
							Hermien	0.827397
							Huenda	0.827397
							Lomela	0.369863
							Jasiri	1.61644
							Djanoa	9.68493
							Habari	9.68493
							Vifijo	9.32055
							Busira	6.47671
							Hortense	2.49041
							Zamba	2.49041
							Kikongo	3.52
							Nayoki	6.77808
							Rubani	2.72877
							Sanza	1.91781
							Sakana	1.41644

## Sheet: Kumamoto Chimp Group Sizes
	Subjects
	Hatsuka		Iroha		Misaki		Mizuki		Natsuki		Zamba
Indivs that subject has lived with, including duration of time together (years). All individuals lived in Kumamoto Sanctuary, Japan.	Loi	6.275	Loi	6.06667	Loi	1.69	Loi	1.69	Loi	1.69	Loi	1.69
	Tsubaki	6.275	Tsubaki	6.06667	Tsubaki	1.69	Tsubaki	1.69	Tsubaki	1.69	Tsubaki	1.69
	Iroha	10.3222	Hatsuka	6.06667	Iroha	6.06667	Iroha	6.06667	Iroha	6.06667	Iroha	6.06667
	Misaki	10.5306	Misaki	6.06667	Hatsuka	6.275	Hatsuka	6.275	Hatsuka	6.275	Hatsuka	6.275
	Mizuki	10.5306	Mizuki	6.06667	Mizuki	15.7083	Misaki	15.7083	Misaki	9.725	Misaki	15.7083
	Natsuki	10.5306	Natsuki	6.06667	Natsuki	9.725	Natsuki	9.725	Mizuki	9.725	Mizuki	17.7861
	Zamba	10.5306	Zamba	6.06667	Zamba	15.7083	Zamba	17.7861	Zamba	9.725	Natsuki	9.725

## Sheet: Kumamoto Bonobo Group Sizes
	Subjects
Indivs that subject has lived with, including duration of time together (years).	Louise		Vijay		Ikela		Connie-Lenore		Lolita		Junior
	Linda	9.27123	Louise	15.0301	Vernon	0.246575	Vernon	6.81644	Victor	0.646575	Maiko	8.18356
	Kakowet1	7.8274	Vim	10.3151	Marilyn-Lori	1.53973	Lana	3046	Vernon	1.68767	Lana	18.6521
	Laura	5.47945	Vernon	10.3151	Lucy	0.246575	Louise	4545	Marilyn-Lori	2.8274	Lolita	25.011
	Lorel	2.17808	Vergil	10.3151	Lina	1.53973	Loretta	27.5699	Lucy	1.68767	Lavern	2.93425
	Loretta	18.7808	Lisa	10.3151	Lana	21.7205	Leslie	2.97534	Lina	3.29589	Kuni	8.41644
	Kevin	12.7096	Vic	10.3151	Louise	5.72329	Kakowet II	6.04384	Lana	23.3151	Kiri	8.18356
	Kalind	13.7397	Kimia	5.93151	Loretta	2.80548	Kc-Kevin	10.3973	Louise	5.96986	Ikela	23.8356
	Leslie	6.75342	Zanga Mokila	5.52055	Lolita	27.0466	Kalind	6.38082	Loretta	4.09315	Congo I	5.2
	Lana	13.5562	Maddie	5.06575	Lisa	0.246575	Akili	22.7014	Lisa	1.68767	Johari	7.70411
	Kakowet2	7.70411	Zeke	4.05479	Lavern	6	Victor	5.21644	Lavern	7.59452	Zuri	1.82192
	Akili	11.6027	Clara	3.89041	Akili	1.53973	Lisa	4.04658	Akili	2.8274	Mchumba	12.7151
	Connie-Lenore	11.7096	Kibibi	0.410959	Erin	3.82466	Lina	3.77808	Ikela	28.0767	Yenge	8.48493
	Lisa	29.4493	Belle	0.317808	Maiko	10.9315	Marilyn-Lori	16.9479	Erin	2.49589	Makasi	9.37534
	Lina	7.26027	Ikela	4.71507	Connie-Lenore	8.47671	Lavern	1.07945	Maiko	11.0877	Kesi	9.06027
	Marilyn	4.98904	Lolita	4.71507	Congo I	7.94795	LucyI	0.435616	Connie Lenore	8.32329	Tutapenda	4.67945
	Lavern	4.73973	Junior	4.71507	Tutapenda	2.29863	Maiko	0.70137	Congo I	8.10411	Mali	6.00548
	Victor	7.77534	Connie Lenore	4.71507	Mchumba	11.6192	Lolita	8.32329	Kuni	10.0904	Erin	1.26301
	Lucy	8.71507			Mali	1.26575	Ikela	9.65479	Kiri	9.5863	Loretta	1.26301
	Lolita	4.93973			Makasi1	1.26575	Erin	21.189	Johari	7.70411	Connie-Lenore	7.61918
	Ikela	5.63836			Kesi	1.26575	Congo I	0.70137	Junior	25.011	Vijay	5.74521
	Erin	0.852055			Kali	2.4411	Malela	9.04932	Zuri	1.73973	Louise	5.74521
	Vergil	20.2384			Junior	23.8356	Jumanji	12.4767	Mchumba	12.7178
	Vim	18.6247			Vijay	5.74521	Muhdeblu	7.52877	Yenge	8.48493
	Lisala II	4.17534			Kuni	10.0904	Kali	8.47945	Makasi	9.37808
	Mofana	3.8			Kiri	9.5863	Tutapenda	2.29863	Kesi	9.06301
	Yenge	3.75342			Johari	7.70411	Mchumba	1.26027	Tutapenda	4.53973
	Vic	12.811			Zuri	1.73973	Mali	1.26027	Mali	6.00822
	Vijay	15.0219			Yenge	7.58356	Makasi I	1.26027	Kali	1.26301
	Kimia	5.93151			Tutapenda	5.71507	Kesi	1.26027	Vijay	5.74521
	Zanga Mokila	5.52055			Mali	4.83288	Junior	7.61918
	Maddie	5.06575					Vijay	5.74521
	Zeke	4.05479
	Clara	3.89041
	Junior	4.71507
	Kibibi	0.410959
	Belle	0.317808
